# Supplementary material for: Multiview deep learning improves detection of major cardiac conditions from echocardiography
Source: Nat Cardiovasc Res. 2026 Mar 17;5(3):234–45. doi: 10.1038/s44161-026-00786-7 (PMC12995717; doi:10.1038/s44161-026-00786-7)
Supplement: Supplementary file 3 — Source data for ROC plots. [file 44161_2026_786_MOESM3_ESM.xlsx]

## Sheet: ventricular_a4c_auc
fpr	tpr
0	0
0	0.001
0	0.051
0	0.051
0	0.064
0	0.064
0	0.077
0.001	0.129
0.001	0.129
0.001	0.129
0.001	0.125
0.001	0.125
0.001	0.115
0.001	0.103
0.001	0.103
0.001	0.077
0.001	0.115
0.002	0.146
0.002	0.169
0.002	0.146
0.002	0.145
0.002	0.145
0.002	0.144
0.002	0.138
0.002	0.138
0.002	0.129
0.002	0.144
0.003	0.169
0.003	0.178
0.003	0.178
0.003	0.183
0.003	0.183
0.003	0.189
0.004	0.215
0.004	0.209
0.004	0.209
0.004	0.205
0.004	0.205
0.004	0.192
0.004	0.194
0.004	0.192
0.004	0.189
0.004	0.194
0.005	0.23
0.005	0.233
0.005	0.23
0.005	0.23
0.005	0.23
0.005	0.223
0.005	0.223
0.005	0.215
0.006	0.256
0.006	0.247
0.006	0.247
0.006	0.247
0.006	0.247
0.006	0.245
0.006	0.243
0.006	0.243
0.006	0.233
0.006	0.245
0.007	0.256
0.007	0.257
0.007	0.257
0.007	0.26
0.007	0.26
0.007	0.261
0.007	0.261
0.007	0.262
0.008	0.266
0.008	0.268
0.008	0.266
0.008	0.264
0.008	0.262
0.008	0.264
0.009	0.281
0.009	0.285
0.009	0.281
0.009	0.28
0.009	0.28
0.009	0.279
0.009	0.27
0.009	0.27
0.009	0.268
0.009	0.279
0.01	0.287
0.01	0.285
0.01	0.287
0.01	0.287
0.011	0.294
0.011	0.294
0.011	0.295
0.011	0.289
0.011	0.288
0.011	0.288
0.011	0.289
0.011	0.287
0.012	0.302
0.012	0.302
0.012	0.304
0.012	0.298
0.012	0.295
0.012	0.298
0.013	0.304
0.013	0.308
0.013	0.308
0.013	0.31
0.013	0.31
0.013	0.316
0.014	0.32
0.014	0.319
0.014	0.318
0.014	0.319
0.014	0.316
0.014	0.316
0.014	0.316
0.014	0.318
0.015	0.323
0.015	0.322
0.015	0.321
0.015	0.322
0.015	0.32
0.015	0.32
0.015	0.32
0.015	0.321
0.016	0.323
0.016	0.325
0.016	0.325
0.016	0.325
0.016	0.325
0.016	0.327
0.016	0.327
0.016	0.335
0.017	0.338
0.017	0.337
0.017	0.337
0.017	0.335
0.017	0.335
0.017	0.335
0.018	0.338
0.018	0.339
0.018	0.339
0.018	0.342
0.019	0.349
0.019	0.348
0.019	0.348
0.019	0.345
0.019	0.344
0.019	0.344
0.019	0.342
0.019	0.345
0.02	0.353
0.02	0.354
0.02	0.357
0.02	0.353
0.02	0.354
0.02	0.352
0.02	0.35
0.02	0.35
0.02	0.349
0.02	0.352
0.021	0.357
0.021	0.361
0.021	0.361
0.021	0.363
0.022	0.373
0.022	0.371
0.022	0.371
0.022	0.371
0.022	0.371
0.022	0.37
0.022	0.363
0.022	0.37
0.023	0.373
0.023	0.375
0.024	0.375
0.024	0.375
0.024	0.375
0.024	0.376
0.025	0.38
0.025	0.381
0.025	0.38
0.025	0.378
0.025	0.377
0.025	0.377
0.025	0.376
0.025	0.378
0.026	0.383
0.026	0.381
0.026	0.382
0.026	0.382
0.026	0.383
0.026	0.388
0.026	0.388
0.026	0.388
0.026	0.388
0.026	0.392
0.027	0.396
0.027	0.396
0.027	0.396
0.027	0.394
0.027	0.393
0.027	0.393
0.027	0.392
0.027	0.394
0.028	0.399
0.028	0.396
0.028	0.398
0.028	0.398
0.028	0.398
0.028	0.398
0.029	0.406
0.029	0.404
0.029	0.404
0.029	0.403
0.029	0.406
0.029	0.402
0.029	0.402
0.029	0.399
0.029	0.403
0.029	0.41
0.03	0.418
0.03	0.419
0.03	0.418
0.03	0.413
0.03	0.411
0.03	0.411
0.03	0.41
0.03	0.413
0.031	0.419
0.031	0.419
0.031	0.419
0.031	0.422
0.032	0.422
0.032	0.423
0.032	0.423
0.032	0.424
0.033	0.424
0.033	0.427
0.034	0.433
0.034	0.432
0.034	0.43
0.034	0.432
0.034	0.43
0.034	0.43
0.034	0.43
0.034	0.427
0.035	0.433
0.035	0.436
0.035	0.436
0.035	0.437
0.036	0.438
0.036	0.44
0.036	0.437
0.036	0.438
0.037	0.44
0.037	0.442
0.037	0.442
0.037	0.442
0.037	0.442
0.037	0.445
0.038	0.448
0.038	0.445
0.038	0.446
0.038	0.446
0.039	0.45
0.039	0.45
0.039	0.448
0.039	0.451
0.04	0.457
0.04	0.458
0.04	0.457
0.04	0.456
0.04	0.456
0.04	0.452
0.04	0.452
0.04	0.451
0.041	0.462
0.041	0.461
0.041	0.459
0.041	0.461
0.041	0.459
0.041	0.459
0.041	0.458
0.041	0.459
0.042	0.468
0.042	0.462
0.042	0.466
0.042	0.466
0.042	0.467
0.042	0.467
0.043	0.471
0.043	0.469
0.043	0.468
0.043	0.469
0.044	0.471
0.044	0.472
0.044	0.472
0.044	0.472
0.044	0.472
0.044	0.474
0.045	0.475
0.045	0.474
0.045	0.475
0.045	0.478
0.045	0.478
0.045	0.479
0.046	0.483
0.046	0.483
0.046	0.486
0.046	0.482
0.046	0.479
0.046	0.482
0.047	0.489
0.047	0.489
0.047	0.49
0.047	0.488
0.047	0.488
0.047	0.488
0.047	0.488
0.047	0.486
0.048	0.49
0.048	0.491
0.048	0.491
0.048	0.491
0.049	0.5
0.049	0.498
0.049	0.498
0.049	0.497
0.049	0.497
0.049	0.493
0.049	0.493
0.049	0.493
0.049	0.491
0.049	0.493
0.05	0.503
0.05	0.5
0.051	0.507
0.051	0.505
0.051	0.503
0.051	0.505
0.052	0.507
0.052	0.508
0.052	0.508
0.052	0.509
0.053	0.509
0.053	0.512
0.053	0.512
0.053	0.512
0.054	0.512
0.054	0.513
0.055	0.516
0.055	0.515
0.055	0.515
0.055	0.514
0.055	0.516
0.055	0.514
0.055	0.514
0.055	0.513
0.055	0.514
0.055	0.516
0.056	0.517
0.056	0.516
0.057	0.518
0.057	0.52
0.057	0.517
0.057	0.518
0.058	0.522
0.058	0.523
0.058	0.52
0.058	0.522
0.06	0.523
0.06	0.524
0.06	0.524
0.06	0.526
0.06	0.526
0.06	0.528
0.06	0.528
0.06	0.529
0.061	0.535
0.061	0.533
0.061	0.533
0.061	0.53
0.061	0.529
0.061	0.53
0.062	0.535
0.062	0.535
0.062	0.535
0.062	0.536
0.062	0.536
0.062	0.537
0.063	0.537
0.063	0.537
0.064	0.538
0.064	0.537
0.065	0.538
0.065	0.539
0.066	0.539
0.066	0.54
0.067	0.54
0.067	0.542
0.068	0.547
0.068	0.545
0.068	0.545
0.068	0.545
0.068	0.544
0.068	0.544
0.068	0.542
0.068	0.545
0.069	0.547
0.069	0.547
0.069	0.547
0.069	0.548
0.07	0.551
0.07	0.552
0.07	0.551
0.07	0.549
0.07	0.549
0.07	0.548
0.071	0.552
0.071	0.554
0.071	0.554
0.071	0.554
0.072	0.557
0.072	0.556
0.072	0.556
0.072	0.556
0.072	0.554
0.072	0.556
0.073	0.557
0.073	0.558
0.074	0.561
0.074	0.558
0.074	0.56
0.074	0.56
0.074	0.561
0.074	0.562
0.075	0.563
0.075	0.562
0.076	0.563
0.076	0.564
0.077	0.566
0.077	0.564
0.077	0.564
0.077	0.564
0.077	0.565
0.077	0.565
0.077	0.566
0.077	0.566
0.078	0.568
0.078	0.567
0.078	0.566
0.078	0.567
0.079	0.569
0.079	0.568
0.079	0.568
0.079	0.568
0.08	0.57
0.08	0.57
0.08	0.569
0.08	0.571
0.081	0.574
0.081	0.571
0.082	0.574
0.082	0.575
0.082	0.575
0.082	0.575
0.083	0.579
0.083	0.577
0.083	0.577
0.083	0.577
0.083	0.575
0.083	0.577
0.084	0.579
0.084	0.58
0.085	0.58
0.085	0.581
0.085	0.581
0.085	0.581
0.086	0.583
0.086	0.583
0.086	0.584
0.086	0.583
0.086	0.581
0.086	0.583
0.087	0.584
0.087	0.585
0.087	0.585
0.087	0.585
0.087	0.585
0.087	0.586
0.087	0.586
0.087	0.587
0.088	0.588
0.088	0.587
0.088	0.587
0.088	0.587
0.089	0.588
0.089	0.589
0.09	0.589
0.09	0.589
0.091	0.593
0.091	0.589
0.091	0.59
0.091	0.59
0.091	0.591
0.091	0.591
0.092	0.593
0.092	0.593
0.093	0.593
0.093	0.595
0.094	0.595
0.094	0.596
0.094	0.596
0.094	0.597
0.095	0.597
0.095	0.598
0.095	0.598
0.095	0.599
0.096	0.602
0.096	0.602
0.096	0.602
0.096	0.599
0.097	0.602
0.097	0.604
0.098	0.604
0.098	0.604
0.098	0.604
0.098	0.605
0.099	0.605
0.099	0.606
0.1	0.608
0.1	0.607
0.1	0.606
0.1	0.607
0.101	0.608
0.101	0.609
0.101	0.609
0.101	0.61
0.101	0.61
0.101	0.61
0.101	0.61
0.101	0.612
0.102	0.612
0.102	0.612
0.102	0.612
0.102	0.613
0.103	0.614
0.103	0.614
0.103	0.615
0.103	0.614
0.103	0.613
0.103	0.614
0.104	0.617
0.104	0.617
0.104	0.615
0.104	0.617
0.105	0.617
0.105	0.618
0.106	0.618
0.106	0.619
0.107	0.619
0.107	0.62
0.108	0.62
0.108	0.621
0.109	0.624
0.109	0.622
0.109	0.621
0.109	0.622
0.111	0.624
0.111	0.625
0.113	0.625
0.113	0.627
0.113	0.627
0.113	0.628
0.114	0.628
0.114	0.629
0.116	0.63
0.116	0.631
0.116	0.63
0.116	0.629
0.116	0.629
0.116	0.629
0.117	0.631
0.117	0.633
0.117	0.633
0.117	0.633
0.118	0.633
0.118	0.635
0.119	0.636
0.119	0.635
0.12	0.636
0.12	0.636
0.12	0.636
0.12	0.637
0.12	0.637
0.12	0.638
0.121	0.639
0.121	0.638
0.121	0.639
0.121	0.642
0.122	0.643
0.122	0.642
0.123	0.643
0.123	0.645
0.124	0.645
0.124	0.647
0.126	0.647
0.126	0.648
0.127	0.648
0.127	0.648
0.127	0.648
0.127	0.649
0.13	0.651
0.13	0.65
0.13	0.65
0.13	0.649
0.13	0.65
0.13	0.65
0.132	0.651
0.132	0.653
0.133	0.653
0.133	0.654
0.134	0.654
0.134	0.654
0.135	0.655
0.135	0.654
0.136	0.655
0.136	0.657
0.138	0.657
0.138	0.657
0.138	0.657
0.138	0.658
0.138	0.658
0.138	0.659
0.14	0.663
0.14	0.662
0.14	0.662
0.14	0.659
0.141	0.663
0.141	0.663
0.142	0.663
0.142	0.664
0.144	0.664
0.144	0.665
0.144	0.665
0.144	0.665
0.145	0.667
0.145	0.667
0.145	0.667
0.145	0.666
0.145	0.665
0.145	0.666
0.146	0.667
0.146	0.668
0.146	0.668
0.146	0.669
0.147	0.669
0.147	0.669
0.148	0.669
0.148	0.67
0.149	0.671
0.149	0.67
0.15	0.671
0.15	0.671
0.15	0.671
0.15	0.673
0.15	0.673
0.15	0.674
0.151	0.676
0.151	0.675
0.151	0.675
0.151	0.675
0.151	0.675
0.151	0.674
0.152	0.676
0.152	0.678
0.153	0.678
0.153	0.679
0.153	0.679
0.153	0.68
0.154	0.68
0.154	0.68
0.155	0.68
0.155	0.681
0.156	0.681
0.156	0.682
0.156	0.682
0.156	0.683
0.158	0.683
0.158	0.685
0.159	0.686
0.159	0.686
0.159	0.687
0.159	0.686
0.159	0.686
0.159	0.685
0.162	0.687
0.162	0.688
0.163	0.688
0.163	0.688
0.164	0.69
0.164	0.688
0.164	0.689
0.164	0.689
0.165	0.69
0.165	0.69
0.167	0.69
0.167	0.692
0.169	0.692
0.169	0.694
0.17	0.694
0.17	0.694
0.17	0.694
0.17	0.696
0.171	0.697
0.171	0.696
0.171	0.696
0.171	0.696
0.172	0.697
0.172	0.698
0.172	0.698
0.172	0.699
0.173	0.699
0.173	0.7
0.173	0.7
0.173	0.701
0.174	0.701
0.174	0.701
0.175	0.702
0.175	0.701
0.176	0.702
0.176	0.703
0.176	0.703
0.176	0.703
0.176	0.703
0.176	0.704
0.178	0.704
0.178	0.705
0.178	0.705
0.178	0.705
0.18	0.706
0.18	0.705
0.181	0.706
0.181	0.707
0.181	0.707
0.181	0.707
0.182	0.707
0.182	0.708
0.184	0.708
0.184	0.709
0.185	0.709
0.185	0.709
0.186	0.71
0.186	0.709
0.188	0.71
0.188	0.711
0.188	0.711
0.188	0.712
0.189	0.712
0.189	0.713
0.19	0.713
0.19	0.715
0.191	0.718
0.191	0.716
0.191	0.715
0.191	0.716
0.192	0.718
0.192	0.719
0.192	0.719
0.192	0.72
0.192	0.72
0.192	0.721
0.193	0.722
0.193	0.722
0.193	0.721
0.193	0.722
0.194	0.722
0.194	0.723
0.194	0.723
0.194	0.724
0.195	0.725
0.195	0.724
0.195	0.724
0.195	0.724
0.195	0.725
0.195	0.726
0.197	0.728
0.197	0.727
0.197	0.726
0.197	0.727
0.198	0.728
0.198	0.728
0.198	0.728
0.198	0.729
0.201	0.729
0.201	0.73
0.202	0.73
0.202	0.73
0.203	0.73
0.203	0.731
0.204	0.732
0.204	0.731
0.205	0.732
0.205	0.732
0.205	0.732
0.205	0.733
0.205	0.733
0.205	0.734
0.206	0.735
0.206	0.734
0.209	0.737
0.209	0.736
0.209	0.735
0.209	0.736
0.21	0.737
0.21	0.738
0.212	0.738
0.212	0.738
0.212	0.738
0.212	0.739
0.215	0.739
0.215	0.74
0.216	0.74
0.216	0.741
0.217	0.742
0.217	0.741
0.217	0.741
0.217	0.741
0.218	0.743
0.218	0.743
0.218	0.742
0.218	0.744
0.219	0.745
0.219	0.744
0.223	0.745
0.223	0.745
0.223	0.745
0.223	0.747
0.224	0.747
0.224	0.748
0.224	0.748
0.224	0.749
0.225	0.749
0.225	0.75
0.226	0.751
0.226	0.75
0.227	0.751
0.227	0.751
0.228	0.751
0.228	0.752
0.228	0.752
0.228	0.753
0.233	0.753
0.233	0.753
0.233	0.753
0.233	0.754
0.234	0.755
0.234	0.754
0.235	0.755
0.235	0.755
0.237	0.755
0.237	0.756
0.238	0.756
0.238	0.757
0.239	0.757
0.239	0.758
0.239	0.757
0.239	0.757
0.24	0.758
0.24	0.759
0.241	0.759
0.241	0.76
0.242	0.76
0.242	0.761
0.246	0.761
0.246	0.762
0.248	0.762
0.248	0.762
0.249	0.764
0.249	0.765
0.249	0.764
0.249	0.762
0.249	0.764
0.249	0.764
0.25	0.765
0.25	0.766
0.25	0.766
0.25	0.766
0.252	0.766
0.252	0.767
0.252	0.767
0.252	0.768
0.253	0.769
0.253	0.768
0.254	0.769
0.254	0.77
0.254	0.77
0.254	0.77
0.256	0.77
0.256	0.772
0.257	0.772
0.257	0.773
0.258	0.775
0.258	0.774
0.258	0.773
0.258	0.774
0.26	0.775
0.26	0.776
0.262	0.776
0.262	0.779
0.263	0.78
0.263	0.781
0.263	0.78
0.263	0.78
0.263	0.779
0.263	0.78
0.264	0.781
0.264	0.782
0.264	0.782
0.264	0.783
0.267	0.783
0.267	0.783
0.268	0.783
0.268	0.784
0.27	0.784
0.27	0.785
0.271	0.785
0.271	0.785
0.272	0.785
0.272	0.787
0.273	0.787
0.273	0.788
0.273	0.788
0.273	0.789
0.273	0.789
0.273	0.789
0.274	0.789
0.274	0.79
0.275	0.791
0.275	0.79
0.276	0.791
0.276	0.791
0.276	0.791
0.276	0.793
0.277	0.793
0.277	0.794
0.277	0.794
0.277	0.795
0.278	0.797
0.278	0.796
0.278	0.796
0.278	0.795
0.278	0.795
0.278	0.795
0.279	0.797
0.279	0.797
0.28	0.797
0.28	0.798
0.28	0.798
0.28	0.799
0.281	0.799
0.281	0.799
0.282	0.799
0.282	0.8
0.283	0.8
0.283	0.801
0.283	0.801
0.283	0.801
0.284	0.804
0.284	0.804
0.284	0.804
0.284	0.802
0.284	0.801
0.284	0.802
0.285	0.804
0.285	0.805
0.287	0.805
0.287	0.806
0.287	0.806
0.287	0.807
0.289	0.809
0.289	0.808
0.289	0.808
0.289	0.807
0.29	0.809
0.29	0.81
0.291	0.81
0.291	0.81
0.295	0.81
0.295	0.811
0.299	0.811
0.299	0.812
0.303	0.812
0.303	0.813
0.303	0.812
0.303	0.812
0.304	0.813
0.304	0.814
0.306	0.814
0.306	0.814
0.307	0.814
0.307	0.815
0.307	0.815
0.307	0.816
0.31	0.817
0.31	0.816
0.31	0.816
0.31	0.816
0.311	0.817
0.311	0.818
0.313	0.818
0.313	0.818
0.313	0.818
0.313	0.819
0.314	0.819
0.314	0.82
0.315	0.82
0.315	0.82
0.316	0.822
0.316	0.822
0.316	0.82
0.316	0.822
0.32	0.822
0.32	0.824
0.321	0.824
0.321	0.825
0.321	0.825
0.321	0.826
0.323	0.827
0.323	0.828
0.323	0.826
0.323	0.827
0.324	0.828
0.324	0.829
0.324	0.829
0.324	0.829
0.325	0.829
0.325	0.83
0.325	0.83
0.325	0.831
0.326	0.832
0.326	0.831
0.327	0.833
0.327	0.832
0.328	0.833
0.328	0.833
0.33	0.833
0.33	0.834
0.33	0.834
0.33	0.835
0.331	0.835
0.331	0.835
0.331	0.835
0.331	0.836
0.337	0.837
0.337	0.836
0.339	0.837
0.339	0.837
0.339	0.837
0.339	0.838
0.339	0.838
0.339	0.839
0.34	0.839
0.34	0.84
0.341	0.841
0.341	0.84
0.342	0.841
0.342	0.841
0.342	0.841
0.342	0.842
0.343	0.842
0.343	0.843
0.344	0.846
0.344	0.844
0.344	0.844
0.344	0.843
0.344	0.843
0.344	0.843
0.345	0.846
0.345	0.847
0.345	0.847
0.345	0.848
0.346	0.848
0.346	0.85
0.348	0.85
0.348	0.85
0.349	0.852
0.349	0.851
0.349	0.85
0.349	0.851
0.35	0.852
0.35	0.853
0.352	0.853
0.352	0.854
0.353	0.854
0.353	0.855
0.354	0.855
0.354	0.856
0.356	0.856
0.356	0.856
0.356	0.856
0.356	0.857
0.358	0.858
0.358	0.858
0.358	0.858
0.358	0.857
0.358	0.858
0.358	0.859
0.364	0.859
0.364	0.86
0.365	0.861
0.365	0.862
0.365	0.861
0.365	0.86
0.365	0.86
0.365	0.86
0.366	0.862
0.366	0.863
0.369	0.863
0.369	0.864
0.37	0.864
0.37	0.864
0.374	0.865
0.374	0.864
0.376	0.865
0.376	0.866
0.376	0.866
0.376	0.869
0.377	0.869
0.377	0.87
0.379	0.87
0.379	0.872
0.38	0.872
0.38	0.873
0.382	0.873
0.382	0.873
0.384	0.873
0.384	0.874
0.386	0.874
0.386	0.875
0.39	0.875
0.39	0.877
0.391	0.877
0.391	0.878
0.395	0.879
0.395	0.878
0.396	0.879
0.396	0.879
0.397	0.879
0.397	0.881
0.398	0.881
0.398	0.881
0.399	0.881
0.399	0.882
0.4	0.883
0.4	0.882
0.401	0.885
0.401	0.884
0.401	0.884
0.401	0.883
0.403	0.885
0.403	0.886
0.404	0.886
0.404	0.886
0.405	0.886
0.405	0.887
0.413	0.888
0.413	0.888
0.413	0.887
0.413	0.888
0.414	0.888
0.414	0.889
0.414	0.889
0.414	0.89
0.418	0.89
0.418	0.89
0.42	0.89
0.42	0.891
0.422	0.891
0.422	0.892
0.429	0.892
0.429	0.892
0.433	0.892
0.433	0.893
0.437	0.893
0.437	0.894
0.438	0.894
0.438	0.894
0.44	0.894
0.44	0.895
0.442	0.896
0.442	0.896
0.442	0.896
0.442	0.895
0.443	0.896
0.443	0.897
0.447	0.897
0.447	0.898
0.449	0.898
0.449	0.898
0.452	0.899
0.452	0.899
0.452	0.898
0.452	0.9
0.453	0.9
0.453	0.9
0.454	0.9
0.454	0.901
0.456	0.901
0.456	0.902
0.457	0.902
0.457	0.903
0.457	0.903
0.457	0.904
0.459	0.904
0.459	0.904
0.46	0.904
0.46	0.905
0.461	0.905
0.461	0.906
0.466	0.906
0.466	0.907
0.467	0.907
0.467	0.907
0.468	0.907
0.468	0.908
0.469	0.909
0.469	0.908
0.471	0.909
0.471	0.911
0.473	0.911
0.473	0.911
0.473	0.911
0.473	0.912
0.474	0.913
0.474	0.912
0.474	0.913
0.474	0.913
0.476	0.914
0.476	0.913
0.477	0.914
0.477	0.915
0.477	0.915
0.477	0.915
0.479	0.915
0.479	0.916
0.488	0.916
0.488	0.917
0.49	0.919
0.49	0.918
0.49	0.918
0.49	0.917
0.492	0.919
0.492	0.919
0.496	0.919
0.496	0.92
0.498	0.92
0.498	0.921
0.499	0.921
0.499	0.921
0.5	0.923
0.5	0.922
0.5	0.922
0.5	0.921
0.502	0.923
0.502	0.923
0.506	0.923
0.506	0.924
0.508	0.924
0.508	0.925
0.511	0.925
0.511	0.925
0.514	0.926
0.514	0.925
0.518	0.926
0.518	0.927
0.52	0.927
0.52	0.928
0.521	0.928
0.521	0.928
0.523	0.928
0.523	0.929
0.526	0.931
0.526	0.93
0.526	0.93
0.526	0.929
0.529	0.931
0.529	0.932
0.53	0.932
0.53	0.932
0.533	0.932
0.533	0.933
0.535	0.933
0.535	0.934
0.537	0.934
0.537	0.934
0.542	0.936
0.542	0.935
0.542	0.935
0.542	0.934
0.544	0.936
0.544	0.936
0.548	0.936
0.548	0.937
0.548	0.937
0.548	0.938
0.561	0.938
0.561	0.938
0.562	0.939
0.562	0.938
0.564	0.939
0.564	0.94
0.565	0.94
0.565	0.94
0.565	0.94
0.565	0.941
0.571	0.941
0.571	0.942
0.572	0.942
0.572	0.943
0.574	0.944
0.574	0.943
0.58	0.944
0.58	0.944
0.583	0.944
0.583	0.946
0.584	0.946
0.584	0.946
0.586	0.946
0.586	0.947
0.589	0.948
0.589	0.947
0.595	0.949
0.595	0.948
0.598	0.949
0.598	0.949
0.598	0.949
0.598	0.95
0.599	0.95
0.599	0.951
0.6	0.951
0.6	0.951
0.603	0.952
0.603	0.951
0.611	0.953
0.611	0.952
0.614	0.953
0.614	0.953
0.614	0.953
0.614	0.954
0.617	0.954
0.617	0.955
0.631	0.955
0.631	0.955
0.631	0.955
0.631	0.956
0.637	0.957
0.637	0.956
0.641	0.957
0.641	0.957
0.646	0.957
0.646	0.958
0.66	0.958
0.66	0.959
0.666	0.959
0.666	0.959
0.67	0.959
0.67	0.96
0.676	0.961
0.676	0.961
0.676	0.96
0.676	0.961
0.685	0.961
0.685	0.962
0.69	0.962
0.69	0.963
0.694	0.963
0.694	0.963
0.701	0.964
0.701	0.965
0.701	0.964
0.701	0.963
0.702	0.965
0.702	0.965
0.702	0.965
0.702	0.966
0.703	0.966
0.703	0.967
0.704	0.967
0.704	0.967
0.707	0.968
0.707	0.967
0.71	0.968
0.71	0.969
0.712	0.969
0.712	0.97
0.719	0.97
0.719	0.97
0.72	0.97
0.72	0.971
0.723	0.971
0.723	0.972
0.73	0.972
0.73	0.972
0.735	0.972
0.735	0.973
0.735	0.973
0.735	0.974
0.737	0.974
0.737	0.974
0.739	0.974
0.739	0.975
0.74	0.976
0.74	0.975
0.742	0.976
0.742	0.976
0.745	0.976
0.745	0.977
0.747	0.977
0.747	0.978
0.748	0.978
0.748	0.978
0.751	0.979
0.751	0.978
0.762	0.979
0.762	0.98
0.764	0.98
0.764	0.981
0.767	0.981
0.767	0.982
0.769	0.982
0.769	0.982
0.772	0.982
0.772	0.983
0.773	0.984
0.773	0.983
0.775	0.984
0.775	0.985
0.782	0.985
0.782	0.986
0.786	0.986
0.786	0.986
0.81	0.986
0.81	0.987
0.812	0.988
0.812	0.987
0.821	0.988
0.821	0.988
0.824	0.988
0.824	0.989
0.827	0.989
0.827	0.99
0.83	0.99
0.83	0.991
0.84	0.991
0.84	0.991
0.86	0.992
0.86	0.991
0.867	0.992
0.867	0.993
0.887	0.993
0.887	0.993
0.898	0.993
0.898	0.994
0.914	0.994
0.914	0.995
0.919	0.995
0.919	0.995
0.925	0.995
0.925	0.996
0.935	0.996
0.935	0.997
0.959	0.997
0.959	0.997
0.974	0.997
0.974	0.998
0.977	0.998
0.977	0.999
0.992	0.999
0.992	0.999
0.997	1
0.997	0.999
1	1

## Sheet: valve_averaged_singleview_auc
fpr	tpr
0	0
0.000273673	0
0.000273673	0.00607287
0.000547345	0.00607287
0.000547345	0.0182186
0.000821018	0.0182186
0.000821018	0.062753
0.00109469	0.062753
0.00109469	0.0647773
0.00136836	0.0647773
0.00136836	0.0748988
0.00164204	0.0748988
0.00164204	0.0789474
0.00191571	0.0789474
0.00191571	0.0850202
0.00218938	0.0850202
0.00218938	0.0951417
0.00246305	0.0951417
0.00246305	0.101215
0.00273673	0.101215
0.00273673	0.105263
0.0030104	0.105263
0.0030104	0.111336
0.00328407	0.111336
0.00328407	0.11336
0.00355774	0.11336
0.00355774	0.117409
0.00383142	0.117409
0.00383142	0.131579
0.00410509	0.131579
0.00410509	0.133603
0.00437876	0.133603
0.00437876	0.139676
0.00519978	0.139676
0.00519978	0.151822
0.00574713	0.151822
0.00574713	0.17004
0.00629447	0.17004
0.00629447	0.178138
0.00684182	0.178138
0.00684182	0.186235
0.00711549	0.186235
0.00711549	0.196356
0.00848385	0.196356
0.00848385	0.198381
0.00875753	0.198381
0.00875753	0.200405
0.0090312	0.200405
0.0090312	0.202429
0.00957854	0.202429
0.00957854	0.204453
0.0103996	0.204453
0.0103996	0.208502
0.0106732	0.208502
0.0106732	0.210526
0.0114943	0.210526
0.0114943	0.214575
0.0125889	0.214575
0.0125889	0.216599
0.0128626	0.216599
0.0128626	0.220648
0.0131363	0.220648
0.0131363	0.244939
0.0136836	0.244939
0.0136836	0.248988
0.0139573	0.248988
0.0139573	0.257085
0.014231	0.257085
0.014231	0.259109
0.0145047	0.259109
0.0145047	0.263158
0.0147783	0.263158
0.0147783	0.267206
0.0153257	0.267206
0.0153257	0.273279
0.015873	0.273279
0.015873	0.277328
0.0161467	0.277328
0.0161467	0.283401
0.016694	0.283401
0.016694	0.285425
0.0175151	0.285425
0.0175151	0.287449
0.0177887	0.287449
0.0177887	0.291498
0.0183361	0.291498
0.0183361	0.295547
0.0186097	0.295547
0.0186097	0.301619
0.0191571	0.301619
0.0191571	0.309717
0.0197044	0.309717
0.0197044	0.313765
0.0205255	0.313765
0.0205255	0.315789
0.0210728	0.315789
0.0210728	0.319838
0.0213465	0.319838
0.0213465	0.321862
0.0221675	0.321862
0.0221675	0.323887
0.0227148	0.323887
0.0227148	0.325911
0.0229885	0.325911
0.0229885	0.327935
0.0235359	0.327935
0.0235359	0.32996
0.0238095	0.32996
0.0238095	0.334008
0.0243569	0.334008
0.0243569	0.338057
0.0249042	0.338057
0.0249042	0.340081
0.0254516	0.340081
0.0254516	0.342105
0.0262726	0.342105
0.0262726	0.34413
0.0265463	0.34413
0.0265463	0.348178
0.0268199	0.348178
0.0268199	0.350202
0.0276409	0.350202
0.0276409	0.354251
0.0279146	0.354251
0.0279146	0.356275
0.0287356	0.356275
0.0287356	0.360324
0.0290093	0.360324
0.0290093	0.366397
0.029283	0.366397
0.029283	0.376518
0.0314724	0.376518
0.0314724	0.378543
0.0320197	0.378543
0.0320197	0.384615
0.032567	0.384615
0.032567	0.390688
0.0328407	0.390688
0.0328407	0.392713
0.0331144	0.392713
0.0331144	0.394737
0.0333881	0.394737
0.0333881	0.396761
0.0342091	0.396761
0.0342091	0.398785
0.0344828	0.398785
0.0344828	0.40081
0.0350301	0.40081
0.0350301	0.404858
0.0358511	0.404858
0.0358511	0.406883
0.0366721	0.406883
0.0366721	0.410931
0.0374932	0.410931
0.0374932	0.417004
0.0377668	0.417004
0.0377668	0.419028
0.0383142	0.419028
0.0383142	0.423077
0.0385878	0.423077
0.0385878	0.427126
0.0394089	0.427126
0.0394089	0.42915
0.0396825	0.42915
0.0396825	0.431174
0.0415982	0.431174
0.0415982	0.433198
0.0418719	0.433198
0.0418719	0.435223
0.0424193	0.435223
0.0424193	0.445344
0.0440613	0.445344
0.0440613	0.449393
0.044335	0.449393
0.044335	0.453441
0.0446086	0.453441
0.0446086	0.455466
0.0454297	0.455466
0.0454297	0.461538
0.0470717	0.461538
0.0470717	0.463563
0.0473454	0.463563
0.0473454	0.469636
0.0487137	0.469636
0.0487137	0.47166
0.0489874	0.47166
0.0489874	0.481781
0.0495348	0.481781
0.0495348	0.483806
0.0506294	0.483806
0.0506294	0.489879
0.0509031	0.489879
0.0509031	0.491903
0.0514505	0.491903
0.0514505	0.493927
0.0517241	0.493927
0.0517241	0.495951
0.0522715	0.495951
0.0522715	0.497976
0.0525452	0.497976
0.0525452	0.5
0.0528188	0.5
0.0528188	0.504049
0.0530925	0.504049
0.0530925	0.506073
0.0541872	0.506073
0.0541872	0.508097
0.0555556	0.508097
0.0555556	0.510121
0.0558292	0.510121
0.0558292	0.516194
0.0566502	0.516194
0.0566502	0.522267
0.0569239	0.522267
0.0569239	0.524291
0.0574713	0.524291
0.0574713	0.526316
0.0580186	0.526316
0.0580186	0.52834
0.0588396	0.52834
0.0588396	0.532389
0.060208	0.532389
0.060208	0.540486
0.0604817	0.540486
0.0604817	0.548583
0.061029	0.548583
0.061029	0.554656
0.0613027	0.554656
0.0613027	0.558704
0.0615764	0.558704
0.0615764	0.562753
0.0621237	0.562753
0.0621237	0.568826
0.062671	0.568826
0.062671	0.57085
0.0643131	0.57085
0.0643131	0.574899
0.0648604	0.574899
0.0648604	0.580972
0.0659551	0.580972
0.0659551	0.582996
0.0673235	0.582996
0.0673235	0.58502
0.0675972	0.58502
0.0675972	0.589069
0.0684182	0.589069
0.0684182	0.593117
0.0689655	0.593117
0.0689655	0.597166
0.0695129	0.597166
0.0695129	0.59919
0.0708812	0.59919
0.0708812	0.603239
0.0711549	0.603239
0.0711549	0.609312
0.0714286	0.609312
0.0714286	0.611336
0.0717022	0.611336
0.0717022	0.61336
0.0722496	0.61336
0.0722496	0.617409
0.0727969	0.617409
0.0727969	0.621457
0.073618	0.621457
0.073618	0.623482
0.0766284	0.623482
0.0766284	0.62753
0.0771757	0.62753
0.0771757	0.631579
0.0790914	0.631579
0.0790914	0.633603
0.0837438	0.633603
0.0837438	0.635628
0.0840175	0.635628
0.0840175	0.6417
0.0845649	0.6417
0.0845649	0.643725
0.0851122	0.643725
0.0851122	0.645749
0.0859332	0.645749
0.0859332	0.647773
0.0870279	0.647773
0.0870279	0.649798
0.0881226	0.649798
0.0881226	0.651822
0.0908593	0.651822
0.0908593	0.653846
0.091954	0.653846
0.091954	0.65587
0.0925014	0.65587
0.0925014	0.657895
0.092775	0.657895
0.092775	0.659919
0.0949644	0.659919
0.0949644	0.661943
0.0952381	0.661943
0.0952381	0.665992
0.0960591	0.665992
0.0960591	0.67004
0.0963328	0.67004
0.0963328	0.672065
0.0971538	0.672065
0.0971538	0.678138
0.0977011	0.678138
0.0977011	0.680162
0.0993432	0.680162
0.0993432	0.684211
0.100712	0.684211
0.100712	0.686235
0.102901	0.686235
0.102901	0.688259
0.105911	0.688259
0.105911	0.692308
0.106185	0.692308
0.106185	0.694332
0.108101	0.694332
0.108101	0.696356
0.108374	0.696356
0.108374	0.698381
0.108648	0.698381
0.108648	0.702429
0.108922	0.702429
0.108922	0.704453
0.109743	0.704453
0.109743	0.706478
0.112479	0.706478
0.112479	0.710526
0.113027	0.710526
0.113027	0.712551
0.113848	0.712551
0.113848	0.714575
0.116585	0.714575
0.116585	0.716599
0.117406	0.716599
0.117406	0.718623
0.119321	0.718623
0.119321	0.720648
0.119595	0.720648
0.119595	0.722672
0.120963	0.722672
0.120963	0.724696
0.126163	0.724696
0.126163	0.726721
0.127805	0.726721
0.127805	0.728745
0.133826	0.728745
0.133826	0.730769
0.135742	0.730769
0.135742	0.732794
0.139847	0.732794
0.139847	0.734818
0.140668	0.734818
0.140668	0.736842
0.141762	0.736842
0.141762	0.738866
0.142583	0.738866
0.142583	0.740891
0.143678	0.740891
0.143678	0.742915
0.144499	0.742915
0.144499	0.744939
0.147236	0.744939
0.147236	0.746964
0.148878	0.746964
0.148878	0.751012
0.150246	0.751012
0.150246	0.753036
0.15052	0.753036
0.15052	0.755061
0.151615	0.755061
0.151615	0.757085
0.152162	0.757085
0.152162	0.759109
0.152983	0.759109
0.152983	0.761134
0.153804	0.761134
0.153804	0.765182
0.155172	0.765182
0.155172	0.769231
0.15572	0.769231
0.15572	0.773279
0.157635	0.773279
0.157635	0.777328
0.160646	0.777328
0.160646	0.781377
0.161193	0.781377
0.161193	0.785425
0.166667	0.785425
0.166667	0.787449
0.167214	0.787449
0.167214	0.789474
0.167488	0.789474
0.167488	0.791498
0.174056	0.791498
0.174056	0.793522
0.176519	0.793522
0.176519	0.797571
0.176793	0.797571
0.176793	0.799595
0.17734	0.799595
0.17734	0.801619
0.179256	0.801619
0.179256	0.803644
0.179529	0.803644
0.179529	0.805668
0.180077	0.805668
0.180077	0.809717
0.181719	0.809717
0.181719	0.811741
0.184182	0.811741
0.184182	0.813765
0.186918	0.813765
0.186918	0.815789
0.18856	0.815789
0.18856	0.817814
0.19075	0.817814
0.19075	0.819838
0.192392	0.819838
0.192392	0.821862
0.195129	0.821862
0.195129	0.825911
0.201697	0.825911
0.201697	0.827935
0.209633	0.827935
0.209633	0.82996
0.209907	0.82996
0.209907	0.831984
0.211275	0.831984
0.211275	0.834008
0.211549	0.834008
0.211549	0.836032
0.212644	0.836032
0.212644	0.838057
0.213191	0.838057
0.213191	0.840081
0.213465	0.840081
0.213465	0.842105
0.214559	0.842105
0.214559	0.84413
0.215107	0.84413
0.215107	0.846154
0.218938	0.846154
0.218938	0.848178
0.220307	0.848178
0.220307	0.850202
0.222222	0.850202
0.222222	0.852227
0.223864	0.852227
0.223864	0.854251
0.228243	0.854251
0.228243	0.856275
0.228517	0.856275
0.228517	0.8583
0.229885	0.8583
0.229885	0.860324
0.231253	0.860324
0.231253	0.862348
0.233443	0.862348
0.233443	0.864372
0.237001	0.864372
0.237001	0.866397
0.238916	0.866397
0.238916	0.868421
0.240558	0.868421
0.240558	0.870445
0.241106	0.870445
0.241106	0.87247
0.241653	0.87247
0.241653	0.876518
0.247126	0.876518
0.247126	0.878543
0.2474	0.878543
0.2474	0.880567
0.2578	0.880567
0.2578	0.882591
0.259715	0.882591
0.259715	0.884615
0.260536	0.884615
0.260536	0.890688
0.262726	0.890688
0.262726	0.892713
0.268199	0.892713
0.268199	0.894737
0.275315	0.894737
0.275315	0.896761
0.283525	0.896761
0.283525	0.898785
0.286262	0.898785
0.286262	0.902834
0.287904	0.902834
0.287904	0.904858
0.295293	0.904858
0.295293	0.906883
0.301314	0.906883
0.301314	0.908907
0.305145	0.908907
0.305145	0.910931
0.307608	0.910931
0.307608	0.912955
0.311166	0.912955
0.311166	0.91498
0.312534	0.91498
0.312534	0.917004
0.318829	0.917004
0.318829	0.919028
0.327313	0.919028
0.327313	0.921053
0.333607	0.921053
0.333607	0.923077
0.336344	0.923077
0.336344	0.925101
0.338533	0.925101
0.338533	0.927126
0.339628	0.927126
0.339628	0.92915
0.340996	0.92915
0.340996	0.931174
0.356596	0.931174
0.356596	0.933198
0.362616	0.933198
0.362616	0.935223
0.364532	0.935223
0.364532	0.937247
0.368637	0.937247
0.368637	0.939271
0.388068	0.939271
0.388068	0.941296
0.406678	0.941296
0.406678	0.94332
0.422824	0.94332
0.422824	0.945344
0.426656	0.945344
0.426656	0.947368
0.428024	0.947368
0.428024	0.949393
0.436782	0.949393
0.436782	0.951417
0.439245	0.951417
0.439245	0.953441
0.45156	0.953441
0.45156	0.955466
0.455939	0.955466
0.455939	0.95749
0.470443	0.95749
0.470443	0.959514
0.470717	0.959514
0.470717	0.961538
0.474275	0.961538
0.474275	0.963563
0.478654	0.963563
0.478654	0.965587
0.500274	0.965587
0.500274	0.967611
0.528736	0.967611
0.528736	0.969636
0.54324	0.969636
0.54324	0.97166
0.55364	0.97166
0.55364	0.973684
0.564313	0.973684
0.564313	0.975709
0.565134	0.975709
0.565134	0.977733
0.583744	0.977733
0.583744	0.979757
0.629174	0.979757
0.629174	0.981781
0.643131	0.981781
0.643131	0.983806
0.732895	0.983806
0.732895	0.98583
0.767652	0.98583
0.767652	0.987854
0.785167	0.987854
0.785167	0.989879
0.839354	0.989879
0.839354	0.991903
0.863985	0.991903
0.863985	0.993927
0.88451	0.993927
0.88451	0.995951
0.917077	0.995951
0.917077	0.997976
0.939245	0.997976
0.939245	1
1	1

## Sheet: diastolic_plax_auc
fpr	tpr
0	0
0	0.001
0	0.007
0.001	0.007
0.001	0.063
0.001	0.063
0.001	0.091
0.002	0.091
0.002	0.096
0.003	0.107
0.003	0.098
0.003	0.096
0.003	0.098
0.004	0.107
0.004	0.111
0.004	0.111
0.004	0.121
0.005	0.121
0.005	0.141
0.006	0.15
0.006	0.141
0.006	0.143
0.006	0.143
0.007	0.155
0.007	0.15
0.008	0.155
0.008	0.158
0.008	0.158
0.008	0.16
0.009	0.16
0.009	0.164
0.01	0.164
0.01	0.168
0.011	0.168
0.011	0.188
0.012	0.198
0.012	0.19
0.012	0.19
0.012	0.188
0.013	0.198
0.013	0.201
0.014	0.201
0.014	0.205
0.015	0.205
0.015	0.215
0.015	0.215
0.015	0.218
0.017	0.223
0.017	0.218
0.019	0.223
0.019	0.23
0.02	0.23
0.02	0.235
0.02	0.235
0.02	0.237
0.023	0.237
0.023	0.24
0.024	0.24
0.024	0.243
0.025	0.244
0.025	0.243
0.028	0.244
0.028	0.251
0.029	0.251
0.029	0.257
0.03	0.257
0.03	0.261
0.031	0.261
0.031	0.262
0.032	0.262
0.032	0.264
0.033	0.277
0.033	0.272
0.033	0.272
0.033	0.264
0.035	0.277
0.035	0.278
0.036	0.278
0.036	0.282
0.037	0.282
0.037	0.285
0.039	0.285
0.039	0.297
0.04	0.3
0.04	0.297
0.041	0.3
0.041	0.304
0.042	0.304
0.042	0.308
0.044	0.308
0.044	0.311
0.045	0.32
0.045	0.311
0.045	0.317
0.045	0.317
0.046	0.322
0.046	0.32
0.047	0.322
0.047	0.325
0.047	0.325
0.047	0.335
0.048	0.335
0.048	0.338
0.049	0.338
0.049	0.341
0.051	0.341
0.051	0.342
0.053	0.344
0.053	0.342
0.056	0.344
0.056	0.347
0.056	0.347
0.056	0.35
0.057	0.35
0.057	0.351
0.058	0.351
0.058	0.352
0.058	0.352
0.058	0.354
0.06	0.359
0.06	0.358
0.06	0.354
0.06	0.358
0.061	0.359
0.061	0.361
0.063	0.361
0.063	0.362
0.063	0.362
0.063	0.364
0.064	0.364
0.064	0.371
0.065	0.372
0.065	0.375
0.065	0.371
0.065	0.372
0.066	0.375
0.066	0.377
0.069	0.379
0.069	0.377
0.069	0.379
0.069	0.381
0.07	0.381
0.07	0.382
0.071	0.385
0.071	0.382
0.072	0.385
0.072	0.388
0.074	0.388
0.074	0.392
0.075	0.392
0.075	0.398
0.076	0.398
0.076	0.401
0.077	0.404
0.077	0.402
0.077	0.401
0.077	0.402
0.079	0.404
0.079	0.409
0.081	0.409
0.081	0.412
0.082	0.412
0.082	0.415
0.083	0.415
0.083	0.417
0.084	0.417
0.084	0.418
0.086	0.421
0.086	0.418
0.087	0.421
0.087	0.427
0.089	0.427
0.089	0.429
0.09	0.429
0.09	0.437
0.092	0.437
0.092	0.438
0.093	0.442
0.093	0.439
0.093	0.439
0.093	0.438
0.094	0.442
0.094	0.444
0.096	0.444
0.096	0.447
0.097	0.447
0.097	0.452
0.097	0.452
0.097	0.454
0.099	0.456
0.099	0.454
0.101	0.459
0.101	0.456
0.103	0.459
0.103	0.461
0.104	0.461
0.104	0.462
0.105	0.462
0.105	0.464
0.106	0.464
0.106	0.466
0.115	0.475
0.115	0.471
0.115	0.466
0.115	0.471
0.117	0.475
0.117	0.476
0.117	0.476
0.117	0.478
0.118	0.478
0.118	0.482
0.12	0.482
0.12	0.484
0.122	0.484
0.122	0.488
0.124	0.489
0.124	0.488
0.125	0.489
0.125	0.492
0.134	0.492
0.134	0.494
0.134	0.494
0.134	0.496
0.138	0.496
0.138	0.499
0.14	0.499
0.14	0.502
0.141	0.504
0.141	0.502
0.143	0.504
0.143	0.505
0.145	0.505
0.145	0.506
0.147	0.506
0.147	0.508
0.147	0.508
0.147	0.509
0.148	0.509
0.148	0.511
0.149	0.514
0.149	0.512
0.149	0.512
0.149	0.511
0.15	0.514
0.15	0.518
0.15	0.518
0.15	0.519
0.152	0.519
0.152	0.522
0.155	0.522
0.155	0.525
0.156	0.532
0.156	0.525
0.158	0.532
0.158	0.534
0.161	0.534
0.161	0.535
0.161	0.535
0.161	0.541
0.162	0.541
0.162	0.542
0.163	0.542
0.163	0.544
0.164	0.545
0.164	0.544
0.165	0.545
0.165	0.548
0.166	0.548
0.166	0.551
0.172	0.551
0.172	0.552
0.174	0.552
0.174	0.553
0.175	0.555
0.175	0.553
0.176	0.556
0.176	0.555
0.179	0.556
0.179	0.558
0.18	0.558
0.18	0.562
0.182	0.562
0.182	0.563
0.183	0.563
0.183	0.565
0.184	0.566
0.184	0.565
0.187	0.568
0.187	0.566
0.191	0.568
0.191	0.571
0.193	0.571
0.193	0.572
0.195	0.572
0.195	0.573
0.2	0.573
0.2	0.575
0.204	0.575
0.204	0.576
0.206	0.578
0.206	0.576
0.209	0.578
0.209	0.582
0.214	0.582
0.215	0.582
0.216	0.582
0.216	0.583
0.216	0.583
0.216	0.585
0.217	0.585
0.217	0.591
0.218	0.593
0.218	0.592
0.218	0.592
0.218	0.591
0.222	0.593
0.222	0.595
0.223	0.595
0.223	0.596
0.229	0.596
0.229	0.598
0.23	0.598
0.23	0.599
0.233	0.599
0.233	0.601
0.236	0.602
0.236	0.601
0.24	0.602
0.24	0.603
0.243	0.603
0.243	0.605
0.245	0.605
0.245	0.606
0.246	0.606
0.246	0.608
0.254	0.615
0.254	0.609
0.254	0.608
0.254	0.609
0.255	0.615
0.255	0.618
0.258	0.618
0.258	0.619
0.259	0.619
0.259	0.621
0.259	0.621
0.259	0.623
0.264	0.625
0.264	0.623
0.268	0.625
0.268	0.626
0.272	0.626
0.272	0.628
0.273	0.628
0.273	0.631
0.273	0.631
0.273	0.633
0.275	0.635
0.275	0.633
0.278	0.636
0.278	0.635
0.281	0.636
0.281	0.638
0.283	0.638
0.283	0.639
0.284	0.639
0.284	0.643
0.292	0.643
0.292	0.645
0.293	0.648
0.293	0.645
0.297	0.648
0.297	0.649
0.298	0.649
0.298	0.65
0.298	0.65
0.298	0.652
0.305	0.652
0.305	0.653
0.318	0.653
0.318	0.655
0.322	0.655
0.322	0.656
0.325	0.659
0.325	0.656
0.328	0.659
0.328	0.66
0.329	0.66
0.329	0.662
0.33	0.662
0.33	0.663
0.332	0.663
0.332	0.665
0.333	0.668
0.333	0.665
0.335	0.668
0.335	0.669
0.336	0.669
0.336	0.67
0.337	0.67
0.337	0.672
0.34	0.672
0.34	0.673
0.344	0.673
0.344	0.675
0.346	0.676
0.346	0.675
0.349	0.676
0.349	0.678
0.351	0.678
0.351	0.68
0.352	0.68
0.352	0.682
0.353	0.682
0.353	0.683
0.355	0.685
0.355	0.683
0.357	0.686
0.357	0.685
0.359	0.686
0.359	0.688
0.361	0.688
0.361	0.692
0.363	0.692
0.363	0.693
0.366	0.693
0.366	0.695
0.367	0.695
0.367	0.698
0.371	0.702
0.371	0.698
0.372	0.702
0.372	0.705
0.377	0.705
0.377	0.706
0.378	0.706
0.378	0.708
0.38	0.708
0.38	0.709
0.382	0.709
0.382	0.71
0.383	0.716
0.383	0.71
0.384	0.716
0.384	0.718
0.385	0.718
0.385	0.719
0.386	0.719
0.386	0.72
0.389	0.72
0.389	0.722
0.391	0.722
0.391	0.725
0.392	0.726
0.392	0.725
0.393	0.726
0.393	0.728
0.394	0.728
0.394	0.729
0.395	0.729
0.395	0.73
0.41	0.73
0.41	0.732
0.413	0.736
0.413	0.732
0.415	0.736
0.415	0.742
0.418	0.742
0.418	0.745
0.419	0.745
0.419	0.746
0.419	0.746
0.419	0.748
0.42	0.748
0.42	0.749
0.421	0.752
0.421	0.749
0.424	0.756
0.424	0.753
0.424	0.753
0.424	0.752
0.426	0.756
0.426	0.757
0.431	0.757
0.431	0.759
0.432	0.759
0.432	0.76
0.433	0.76
0.433	0.762
0.437	0.762
0.437	0.763
0.441	0.766
0.441	0.763
0.446	0.766
0.446	0.767
0.449	0.767
0.449	0.77
0.454	0.77
0.454	0.772
0.456	0.772
0.457	0.772
0.458	0.773
0.458	0.772
0.46	0.775
0.46	0.773
0.462	0.775
0.462	0.776
0.463	0.776
0.463	0.777
0.468	0.777
0.468	0.779
0.469	0.779
0.469	0.78
0.471	0.782
0.471	0.78
0.472	0.782
0.472	0.785
0.478	0.785
0.478	0.786
0.48	0.789
0.48	0.786
0.48	0.787
0.48	0.787
0.483	0.793
0.483	0.792
0.483	0.789
0.483	0.792
0.487	0.797
0.487	0.796
0.487	0.793
0.487	0.796
0.488	0.797
0.488	0.8
0.492	0.8
0.492	0.802
0.496	0.802
0.496	0.805
0.512	0.805
0.512	0.806
0.517	0.806
0.517	0.807
0.52	0.809
0.52	0.807
0.522	0.809
0.522	0.812
0.526	0.812
0.526	0.813
0.53	0.813
0.53	0.815
0.531	0.819
0.531	0.815
0.536	0.822
0.536	0.82
0.536	0.819
0.536	0.82
0.54	0.822
0.54	0.823
0.54	0.823
0.54	0.825
0.547	0.825
0.547	0.826
0.549	0.827
0.549	0.826
0.55	0.827
0.55	0.83
0.551	0.83
0.551	0.833
0.552	0.833
0.552	0.835
0.554	0.835
0.554	0.836
0.555	0.836
0.555	0.837
0.558	0.839
0.558	0.837
0.563	0.842
0.563	0.839
0.569	0.842
0.569	0.843
0.57	0.843
0.57	0.845
0.57	0.845
0.57	0.846
0.573	0.846
0.573	0.847
0.582	0.847
0.582	0.849
0.587	0.852
0.587	0.849
0.59	0.852
0.59	0.853
0.593	0.853
0.593	0.854
0.596	0.854
0.596	0.857
0.598	0.857
0.598	0.859
0.599	0.86
0.599	0.859
0.605	0.862
0.605	0.86
0.608	0.862
0.608	0.863
0.613	0.863
0.613	0.866
0.614	0.866
0.614	0.869
0.615	0.869
0.615	0.87
0.619	0.87
0.619	0.874
0.62	0.876
0.62	0.874
0.626	0.876
0.626	0.879
0.627	0.879
0.627	0.88
0.629	0.88
0.629	0.882
0.631	0.882
0.631	0.883
0.632	0.883
0.632	0.884
0.634	0.886
0.634	0.884
0.636	0.886
0.636	0.887
0.636	0.887
0.636	0.889
0.64	0.889
0.64	0.89
0.64	0.89
0.64	0.892
0.643	0.892
0.643	0.893
0.648	0.894
0.648	0.893
0.649	0.894
0.649	0.896
0.663	0.896
0.663	0.897
0.665	0.897
0.665	0.899
0.667	0.899
0.667	0.9
0.677	0.9
0.677	0.902
0.68	0.903
0.68	0.902
0.682	0.903
0.682	0.904
0.689	0.904
0.689	0.906
0.691	0.906
0.691	0.907
0.7	0.907
0.7	0.909
0.702	0.91
0.702	0.909
0.708	0.91
0.708	0.912
0.713	0.912
0.713	0.913
0.727	0.913
0.727	0.914
0.728	0.914
0.728	0.916
0.732	0.916
0.732	0.917
0.737	0.919
0.737	0.917
0.741	0.922
0.741	0.919
0.745	0.922
0.745	0.923
0.748	0.923
0.748	0.924
0.765	0.924
0.765	0.926
0.766	0.926
0.766	0.927
0.77	0.927
0.77	0.929
0.78	0.93
0.78	0.929
0.786	0.93
0.786	0.932
0.789	0.932
0.789	0.933
0.796	0.933
0.796	0.934
0.798	0.934
0.798	0.937
0.8	0.937
0.8	0.939
0.802	0.94
0.802	0.939
0.811	0.94
0.811	0.942
0.812	0.942
0.812	0.943
0.812	0.943
0.812	0.944
0.814	0.944
0.814	0.946
0.815	0.947
0.815	0.946
0.816	0.949
0.816	0.947
0.818	0.949
0.818	0.95
0.819	0.95
0.819	0.953
0.82	0.953
0.82	0.954
0.828	0.954
0.828	0.957
0.83	0.959
0.83	0.957
0.833	0.96
0.833	0.959
0.841	0.96
0.841	0.961
0.843	0.961
0.843	0.963
0.847	0.963
0.847	0.964
0.856	0.964
0.856	0.967
0.865	0.967
0.865	0.97
0.869	0.973
0.869	0.97
0.877	0.973
0.877	0.974
0.882	0.974
0.882	0.976
0.892	0.976
0.892	0.979
0.9	0.979
0.9	0.98
0.908	0.981
0.908	0.98
0.914	0.983
0.914	0.981
0.917	0.983
0.917	0.984
0.933	0.984
0.933	0.986
0.937	0.986
0.937	0.987
0.94	0.987
0.94	0.989
0.946	0.989
0.946	0.99
0.947	0.991
0.947	0.99
0.949	0.991
0.949	0.993
0.954	0.993
0.954	0.994
0.957	0.994
0.957	0.996
0.967	0.996
0.967	0.997
0.973	0.997
0.973	0.999
0.993	1
0.993	0.999
1	1

## Sheet: ventricular_averaged_singleview
fpr	tpr
0	0
0	0.000677507
0	0.0250678
0.000208203	0.0250678
0.000208203	0.0359079
0.000416406	0.0359079
0.000416406	0.0677507
0.00062461	0.0894309
0.00062461	0.0677507
0.000832813	0.0894309
0.000832813	0.0995935
0.00104102	0.0995935
0.00104102	0.105014
0.00145742	0.105014
0.00145742	0.120596
0.00166563	0.120596
0.00166563	0.122629
0.00187383	0.138889
0.00187383	0.122629
0.00208203	0.138889
0.00208203	0.148374
0.00229024	0.148374
0.00229024	0.154472
0.00249844	0.154472
0.00249844	0.160569
0.00270664	0.161924
0.00270664	0.160569
0.00291484	0.171409
0.00291484	0.161924
0.00312305	0.171409
0.00312305	0.172764
0.00333125	0.172764
0.00333125	0.174797
0.00374766	0.174797
0.00374766	0.175474
0.00395586	0.202575
0.00395586	0.175474
0.00416406	0.205285
0.00416406	0.202575
0.00437227	0.205285
0.00437227	0.20935
0.00458047	0.20935
0.00458047	0.213415
0.00478867	0.213415
0.00478867	0.216802
0.00499688	0.216802
0.00499688	0.218835
0.00520508	0.218835
0.00520508	0.221545
0.00541328	0.221545
0.00541328	0.222222
0.00562149	0.222222
0.00562149	0.223577
0.00582969	0.223577
0.00582969	0.227642
0.0062461	0.231707
0.0062461	0.227642
0.0064543	0.231707
0.0064543	0.235772
0.0066625	0.235772
0.0066625	0.25271
0.00707891	0.25271
0.00707891	0.253388
0.00728711	0.254065
0.00728711	0.253388
0.00770352	0.25542
0.00770352	0.254065
0.00791172	0.25542
0.00791172	0.257453
0.00811993	0.257453
0.00811993	0.262873
0.00832813	0.262873
0.00832813	0.266938
0.00874453	0.266938
0.00874453	0.27168
0.00895274	0.281165
0.00895274	0.27168
0.00916094	0.281165
0.00916094	0.283198
0.00936914	0.283198
0.00936914	0.28523
0.00957735	0.28523
0.00957735	0.309621
0.00978555	0.310298
0.00978555	0.309621
0.00999375	0.310298
0.00999375	0.312331
0.010202	0.312331
0.010202	0.313686
0.0104102	0.313686
0.0104102	0.320461
0.0106184	0.320461
0.0106184	0.321138
0.0108266	0.327236
0.0108266	0.321138
0.0110348	0.327236
0.0110348	0.329946
0.011243	0.329946
0.011243	0.338753
0.0116594	0.338753
0.0116594	0.350949
0.0120758	0.352304
0.0120758	0.350949
0.012284	0.373984
0.012284	0.352304
0.0124922	0.373984
0.0124922	0.375339
0.0127004	0.375339
0.0127004	0.376694
0.0131168	0.376694
0.0131168	0.381436
0.013325	0.382791
0.013325	0.381436
0.0135332	0.383469
0.0135332	0.382791
0.0137414	0.383469
0.0137414	0.385501
0.0139496	0.385501
0.0139496	0.388211
0.0141578	0.388211
0.0141578	0.390244
0.0145742	0.390244
0.0145742	0.391599
0.0147824	0.391599
0.0147824	0.392276
0.0149906	0.392276
0.0149906	0.399729
0.015407	0.399729
0.015407	0.401084
0.0158234	0.401084
0.0158234	0.402439
0.0160316	0.403117
0.0160316	0.402439
0.0162399	0.403117
0.0162399	0.406504
0.0164481	0.406504
0.0164481	0.407182
0.0166563	0.407182
0.0166563	0.407859
0.0168645	0.409214
0.0168645	0.407859
0.0170727	0.409892
0.0170727	0.409214
0.0172809	0.409892
0.0172809	0.411247
0.0174891	0.411247
0.0174891	0.411924
0.0176973	0.411924
0.0176973	0.413957
0.0179055	0.413957
0.0179055	0.415989
0.0181137	0.415989
0.0181137	0.422087
0.0183219	0.426152
0.0183219	0.422087
0.0185301	0.426152
0.0185301	0.426829
0.0187383	0.426829
0.0187383	0.428184
0.0189465	0.428184
0.0189465	0.428862
0.0191547	0.431572
0.0191547	0.428862
0.0193629	0.431572
0.0193629	0.432927
0.0195711	0.432927
0.0195711	0.434282
0.0197793	0.434282
0.0197793	0.435637
0.0201957	0.435637
0.0201957	0.437669
0.0206121	0.438347
0.0206121	0.437669
0.0208203	0.438347
0.0208203	0.439702
0.0212367	0.439702
0.0212367	0.443089
0.0214449	0.443089
0.0214449	0.443767
0.0216531	0.445122
0.0216531	0.443767
0.0218613	0.446477
0.0218613	0.445122
0.0220695	0.446477
0.0220695	0.447154
0.0222777	0.447154
0.0222777	0.448509
0.0224859	0.448509
0.0224859	0.449187
0.0226941	0.449187
0.0226941	0.45122
0.0231106	0.45664
0.0231106	0.45122
0.0233188	0.45664
0.0233188	0.457995
0.0237352	0.457995
0.0237352	0.460705
0.0241516	0.460705
0.0241516	0.461382
0.024568	0.461382
0.024568	0.46206
0.0247762	0.463415
0.0247762	0.46206
0.0249844	0.463415
0.0249844	0.46748
0.0251926	0.46748
0.0251926	0.468835
0.0254008	0.468835
0.0254008	0.47019
0.025609	0.47019
0.025609	0.470867
0.0262336	0.4729
0.0262336	0.470867
0.0268582	0.4729
0.0268582	0.476287
0.0272746	0.476287
0.0272746	0.476965
0.0274828	0.476965
0.0274828	0.477642
0.027691	0.477642
0.027691	0.48103
0.0278992	0.48103
0.0278992	0.485772
0.0281074	0.485772
0.0281074	0.48645
0.0283156	0.48645
0.0283156	0.487805
0.0285238	0.487805
0.0285238	0.490515
0.028732	0.49187
0.028732	0.490515
0.0289402	0.49729
0.0289402	0.49187
0.0291484	0.49729
0.0291484	0.497967
0.0299813	0.497967
0.0299813	0.499322
0.0306059	0.499322
0.0306059	0.501355
0.0308141	0.501355
0.0308141	0.503388
0.0310223	0.50542
0.0310223	0.503388
0.0312305	0.50542
0.0312305	0.506098
0.0320633	0.506098
0.0320633	0.506775
0.0322715	0.506775
0.0322715	0.50813
0.0324797	0.508808
0.0324797	0.50813
0.0326879	0.51355
0.0326879	0.508808
0.0328961	0.51355
0.0328961	0.514905
0.0331043	0.514905
0.0331043	0.515583
0.0335207	0.515583
0.0335207	0.51897
0.0337289	0.51897
0.0337289	0.520325
0.0343535	0.522358
0.0343535	0.520325
0.0347699	0.522358
0.0347699	0.523035
0.0356027	0.523035
0.0356027	0.526423
0.0360192	0.526423
0.0360192	0.527778
0.0366438	0.529133
0.0366438	0.527778
0.036852	0.529133
0.036852	0.530488
0.0370602	0.530488
0.0370602	0.53252
0.0372684	0.53252
0.0372684	0.535908
0.0374766	0.535908
0.0374766	0.539295
0.0376848	0.539295
0.0376848	0.542683
0.037893	0.542683
0.037893	0.544038
0.0383094	0.544038
0.0383094	0.544715
0.0385176	0.544715
0.0385176	0.54607
0.0387258	0.550813
0.0387258	0.54607
0.038934	0.550813
0.038934	0.552846
0.0391422	0.552846
0.0391422	0.554201
0.0397668	0.554201
0.0397668	0.555556
0.0401832	0.557588
0.0401832	0.555556
0.0405996	0.558266
0.0405996	0.557588
0.0408078	0.558266
0.0408078	0.563686
0.041016	0.563686
0.041016	0.564363
0.0412242	0.564363
0.0412242	0.565041
0.0416406	0.565041
0.0416406	0.565718
0.0418488	0.566396
0.0418488	0.565718
0.0422653	0.568428
0.0422653	0.566396
0.0426817	0.568428
0.0426817	0.569106
0.0430981	0.569106
0.0430981	0.571138
0.0435145	0.571138
0.0435145	0.573848
0.0441391	0.573848
0.0441391	0.575203
0.0445555	0.576558
0.0445555	0.575203
0.0447637	0.576558
0.0447637	0.579268
0.0451801	0.579268
0.0451801	0.580623
0.0453883	0.580623
0.0453883	0.582656
0.0460129	0.583333
0.0460129	0.582656
0.0462211	0.584011
0.0462211	0.583333
0.0466375	0.584011
0.0466375	0.586043
0.0470539	0.586043
0.0470539	0.588076
0.0478867	0.588076
0.0478867	0.590108
0.0480949	0.590108
0.0480949	0.591463
0.049136	0.592818
0.049136	0.591463
0.0497606	0.592818
0.0497606	0.594173
0.050177	0.594173
0.050177	0.595528
0.0503852	0.595528
0.0503852	0.596206
0.0508016	0.600271
0.0508016	0.596206
0.0510098	0.600271
0.0510098	0.600949
0.051218	0.600949
0.051218	0.602304
0.0514262	0.602304
0.0514262	0.605691
0.0518426	0.605691
0.0518426	0.606369
0.0528836	0.606369
0.0528836	0.608401
0.0537164	0.608401
0.0537164	0.611111
0.054341	0.611111
0.054341	0.611789
0.0545492	0.611789
0.0545492	0.613821
0.0553821	0.615176
0.0553821	0.613821
0.0562149	0.615176
0.0562149	0.615854
0.0564231	0.615854
0.0564231	0.616531
0.0566313	0.616531
0.0566313	0.619919
0.0572559	0.621274
0.0572559	0.619919
0.0574641	0.622629
0.0574641	0.621274
0.0578805	0.622629
0.0578805	0.623306
0.0580887	0.623306
0.0580887	0.623984
0.0585051	0.623984
0.0585051	0.626016
0.0597543	0.626016
0.0597543	0.626694
0.0610035	0.627371
0.0610035	0.626694
0.0612117	0.627371
0.0612117	0.628049
0.0616281	0.628049
0.0616281	0.629404
0.0622528	0.629404
0.0622528	0.630081
0.0626692	0.632114
0.0626692	0.630081
0.0628774	0.632114
0.0628774	0.632791
0.0641266	0.632791
0.0641266	0.634146
0.0647512	0.634146
0.0647512	0.635501
0.065584	0.635501
0.065584	0.636179
0.0660004	0.636856
0.0660004	0.636179
0.0662086	0.636856
0.0662086	0.637534
0.0674578	0.637534
0.0674578	0.639566
0.0687071	0.639566
0.0687071	0.640244
0.0689153	0.642276
0.0689153	0.640244
0.0693317	0.642954
0.0693317	0.642276
0.0695399	0.642954
0.0695399	0.643631
0.0699563	0.643631
0.0699563	0.644309
0.0709973	0.644309
0.0709973	0.644986
0.0716219	0.647019
0.0716219	0.644986
0.0720383	0.648374
0.0720383	0.647019
0.0726629	0.648374
0.0726629	0.649051
0.0737039	0.649051
0.0737039	0.649729
0.0741203	0.649729
0.0741203	0.650407
0.0745367	0.650407
0.0745367	0.652439
0.0751614	0.652439
0.0751614	0.653117
0.0759942	0.653117
0.0759942	0.654472
0.076827	0.654472
0.076827	0.656504
0.0774516	0.656504
0.0774516	0.657859
0.0784926	0.658537
0.0784926	0.657859
0.0791172	0.658537
0.0791172	0.659892
0.0795336	0.659892
0.0795336	0.660569
0.0803664	0.660569
0.0803664	0.661247
0.0807828	0.661924
0.0807828	0.661247
0.080991	0.662602
0.080991	0.661924
0.0814075	0.662602
0.0814075	0.664634
0.0816157	0.664634
0.0816157	0.665312
0.0822403	0.665312
0.0822403	0.665989
0.0834895	0.665989
0.0834895	0.668699
0.0841141	0.668699
0.0841141	0.670054
0.0843223	0.673442
0.0843223	0.670054
0.0849469	0.673442
0.0849469	0.674119
0.0851551	0.674119
0.0851551	0.674797
0.0855715	0.674797
0.0855715	0.676152
0.0864043	0.676829
0.0864043	0.676152
0.0866125	0.676829
0.0866125	0.678862
0.0868207	0.678862
0.0868207	0.679539
0.0870289	0.679539
0.0870289	0.680894
0.0876535	0.680894
0.0876535	0.682927
0.0878618	0.684282
0.0878618	0.682927
0.0889028	0.684282
0.0889028	0.684959
0.089111	0.684959
0.089111	0.685637
0.090152	0.685637
0.090152	0.686992
0.0909848	0.687669
0.0909848	0.686992
0.0914012	0.688347
0.0914012	0.687669
0.0916094	0.688347
0.0916094	0.689702
0.092234	0.689702
0.092234	0.690379
0.0928586	0.690379
0.0928586	0.691057
0.093275	0.691057
0.093275	0.691734
0.0943161	0.692412
0.0943161	0.691734
0.0945243	0.692412
0.0945243	0.693767
0.0951489	0.693767
0.0951489	0.694444
0.0955653	0.694444
0.0955653	0.695799
0.0957735	0.695799
0.0957735	0.697154
0.0961899	0.701897
0.0961899	0.697154
0.0963981	0.701897
0.0963981	0.702575
0.0966063	0.702575
0.0966063	0.705962
0.0970227	0.705962
0.0970227	0.70664
0.0978555	0.70664
0.0978555	0.707317
0.0982719	0.707995
0.0982719	0.707317
0.0991047	0.707995
0.0991047	0.70935
0.0995211	0.70935
0.0995211	0.710027
0.0997293	0.710027
0.0997293	0.71206
0.10077	0.71206
0.10077	0.712737
0.101395	0.712737
0.101395	0.714092
0.101603	0.714092
0.101603	0.716125
0.102228	0.716125
0.102228	0.716802
0.102852	0.716802
0.102852	0.71748
0.103893	0.718157
0.103893	0.71748
0.104934	0.718835
0.104934	0.718157
0.105143	0.718835
0.105143	0.719512
0.106808	0.719512
0.106808	0.72019
0.107641	0.72019
0.107641	0.722222
0.108474	0.722222
0.108474	0.7229
0.108682	0.723577
0.108682	0.7229
0.10889	0.723577
0.10889	0.724255
0.110556	0.724255
0.110556	0.72561
0.110764	0.72561
0.110764	0.726287
0.111389	0.72832
0.111389	0.726287
0.111597	0.728997
0.111597	0.72832
0.113887	0.728997
0.113887	0.729675
0.114095	0.729675
0.114095	0.73103
0.114304	0.73103
0.114304	0.733062
0.11472	0.733062
0.11472	0.735095
0.115553	0.735772
0.115553	0.735095
0.116177	0.735772
0.116177	0.73645
0.116594	0.73645
0.116594	0.737127
0.118259	0.737127
0.118259	0.737805
0.118884	0.738482
0.118884	0.737805
0.1193	0.738482
0.1193	0.73916
0.12055	0.73916
0.12055	0.739837
0.121591	0.739837
0.121591	0.74187
0.122007	0.74187
0.122007	0.742547
0.122215	0.742547
0.122215	0.743225
0.122423	0.743225
0.122423	0.743902
0.123465	0.743902
0.123465	0.74458
0.124089	0.74458
0.124089	0.745935
0.12513	0.74729
0.12513	0.745935
0.125755	0.74729
0.125755	0.747967
0.126379	0.747967
0.126379	0.748645
0.12867	0.748645
0.12867	0.75
0.130752	0.750678
0.130752	0.75
0.132001	0.752033
0.132001	0.750678
0.132209	0.752033
0.132209	0.75271
0.132625	0.75271
0.132625	0.753388
0.13325	0.753388
0.13325	0.754065
0.13554	0.754065
0.13554	0.756098
0.13679	0.756098
0.13679	0.756775
0.138039	0.757453
0.138039	0.756775
0.138663	0.757453
0.138663	0.758808
0.140537	0.758808
0.140537	0.759485
0.140954	0.759485
0.140954	0.760163
0.14137	0.76084
0.14137	0.760163
0.141995	0.76084
0.141995	0.761518
0.142619	0.761518
0.142619	0.762873
0.144909	0.762873
0.144909	0.76355
0.146575	0.76355
0.146575	0.764228
0.146783	0.764905
0.146783	0.764228
0.148657	0.764905
0.148657	0.765583
0.149073	0.765583
0.149073	0.76626
0.149282	0.76626
0.149282	0.766938
0.149906	0.767615
0.149906	0.766938
0.150323	0.76897
0.150323	0.767615
0.151156	0.76897
0.151156	0.769648
0.152405	0.769648
0.152405	0.772358
0.152613	0.772358
0.152613	0.773035
0.153238	0.77439
0.153238	0.773035
0.155111	0.776423
0.155111	0.77439
0.155736	0.776423
0.155736	0.7771
0.155944	0.7771
0.155944	0.777778
0.157818	0.777778
0.157818	0.778455
0.158234	0.778455
0.158234	0.779133
0.159275	0.779133
0.159275	0.77981
0.160316	0.77981
0.160316	0.781165
0.162815	0.781165
0.162815	0.78252
0.164481	0.78252
0.164481	0.783875
0.166771	0.784553
0.166771	0.783875
0.167187	0.784553
0.167187	0.78523
0.167395	0.78523
0.167395	0.785908
0.167812	0.785908
0.167812	0.786585
0.170102	0.787263
0.170102	0.786585
0.171351	0.78794
0.171351	0.787263
0.171976	0.78794
0.171976	0.788618
0.172392	0.788618
0.172392	0.789295
0.173225	0.789295
0.173225	0.789973
0.173641	0.789973
0.173641	0.791328
0.175307	0.792005
0.175307	0.791328
0.17614	0.792005
0.17614	0.792683
0.176556	0.792683
0.176556	0.794038
0.177181	0.794038
0.177181	0.794715
0.177597	0.795393
0.177597	0.794715
0.178014	0.795393
0.178014	0.796748
0.178638	0.796748
0.178638	0.798103
0.179471	0.798103
0.179471	0.79878
0.179679	0.79878
0.179679	0.800136
0.180304	0.800813
0.180304	0.800136
0.180929	0.800813
0.180929	0.801491
0.182802	0.801491
0.182802	0.802168
0.185717	0.802168
0.185717	0.803523
0.186342	0.804201
0.186342	0.803523
0.187591	0.805556
0.187591	0.804201
0.188007	0.805556
0.188007	0.806233
0.190298	0.806233
0.190298	0.806911
0.190714	0.806911
0.190714	0.807588
0.191755	0.808266
0.191755	0.807588
0.19238	0.808943
0.19238	0.808266
0.193421	0.808943
0.193421	0.809621
0.193837	0.809621
0.193837	0.810976
0.194462	0.810976
0.194462	0.811653
0.196752	0.811653
0.196752	0.812331
0.197168	0.812331
0.197168	0.813008
0.197377	0.813008
0.197377	0.813686
0.198626	0.813686
0.198626	0.815041
0.200708	0.815041
0.200708	0.815718
0.201124	0.816396
0.201124	0.815718
0.202374	0.816396
0.202374	0.817073
0.20279	0.817073
0.20279	0.818428
0.204247	0.818428
0.204247	0.819106
0.206746	0.819783
0.206746	0.819106
0.207162	0.820461
0.207162	0.819783
0.209661	0.820461
0.209661	0.821138
0.209869	0.821138
0.209869	0.821816
0.210493	0.821816
0.210493	0.822493
0.211326	0.822493
0.211326	0.823171
0.212159	0.823171
0.212159	0.824526
0.212784	0.825203
0.212784	0.824526
0.213616	0.825203
0.213616	0.825881
0.214241	0.825881
0.214241	0.826558
0.215699	0.826558
0.215699	0.827913
0.217156	0.829268
0.217156	0.827913
0.218197	0.829268
0.218197	0.829946
0.219446	0.829946
0.219446	0.830623
0.221112	0.830623
0.221112	0.831301
0.22132	0.831301
0.22132	0.831978
0.222153	0.832656
0.222153	0.831978
0.222361	0.832656
0.222361	0.834011
0.223194	0.834011
0.223194	0.834688
0.226733	0.834688
0.226733	0.836043
0.227983	0.836721
0.227983	0.836043
0.229232	0.838076
0.229232	0.836721
0.229856	0.838076
0.229856	0.838753
0.234645	0.838753
0.234645	0.839431
0.235894	0.839431
0.235894	0.840108
0.236102	0.840108
0.236102	0.840786
0.236311	0.841463
0.236311	0.840786
0.238393	0.841463
0.238393	0.842141
0.238601	0.842141
0.238601	0.842818
0.238809	0.842818
0.238809	0.844173
0.23985	0.844173
0.23985	0.844851
0.241308	0.846206
0.241308	0.844851
0.242557	0.846206
0.242557	0.846883
0.242973	0.846883
0.242973	0.847561
0.24339	0.847561
0.24339	0.848238
0.244639	0.848238
0.244639	0.848916
0.247762	0.849593
0.247762	0.848916
0.248595	0.849593
0.248595	0.850271
0.248803	0.850271
0.248803	0.850949
0.249636	0.850949
0.249636	0.851626
0.252759	0.851626
0.252759	0.852304
0.255257	0.852304
0.255257	0.854336
0.255674	0.854336
0.255674	0.855014
0.257964	0.855014
0.257964	0.855691
0.260462	0.855691
0.260462	0.857046
0.262752	0.857724
0.262752	0.857046
0.262961	0.858401
0.262961	0.857724
0.264002	0.858401
0.264002	0.859079
0.2665	0.859079
0.2665	0.860434
0.268374	0.860434
0.268374	0.861111
0.270872	0.861111
0.270872	0.861789
0.272122	0.862466
0.272122	0.861789
0.273579	0.862466
0.273579	0.863144
0.275036	0.863144
0.275036	0.863821
0.275869	0.863821
0.275869	0.864499
0.276286	0.865176
0.276286	0.864499
0.277327	0.865854
0.277327	0.865176
0.278576	0.865854
0.278576	0.867209
0.279825	0.867209
0.279825	0.867886
0.281491	0.867886
0.281491	0.868564
0.285238	0.868564
0.285238	0.869241
0.28857	0.869919
0.28857	0.869241
0.289819	0.869919
0.289819	0.870596
0.290027	0.870596
0.290027	0.871274
0.290443	0.871274
0.290443	0.871951
0.29315	0.872629
0.29315	0.871951
0.295024	0.872629
0.295024	0.873306
0.297314	0.873306
0.297314	0.873984
0.299604	0.873984
0.299604	0.874661
0.301686	0.874661
0.301686	0.875339
0.302727	0.875339
0.302727	0.876016
0.303977	0.876016
0.303977	0.876694
0.304185	0.876694
0.304185	0.877371
0.305434	0.877371
0.305434	0.878049
0.305642	0.878726
0.305642	0.878049
0.310223	0.878726
0.310223	0.880081
0.311056	0.880081
0.311056	0.880759
0.311472	0.880759
0.311472	0.882114
0.311888	0.882791
0.311888	0.882114
0.314179	0.883469
0.314179	0.882791
0.315844	0.883469
0.315844	0.884146
0.318759	0.884146
0.318759	0.884824
0.320008	0.884824
0.320008	0.885501
0.321674	0.885501
0.321674	0.886179
0.32209	0.886856
0.32209	0.886179
0.322299	0.887534
0.322299	0.886856
0.322923	0.887534
0.322923	0.888211
0.323964	0.888211
0.323964	0.888889
0.324797	0.888889
0.324797	0.889566
0.325838	0.889566
0.325838	0.890244
0.329377	0.890921
0.329377	0.890244
0.331876	0.890921
0.331876	0.891599
0.335207	0.891599
0.335207	0.892276
0.336665	0.892276
0.336665	0.892954
0.33833	0.893631
0.33833	0.892954
0.34062	0.894986
0.34062	0.893631
0.341453	0.894986
0.341453	0.895664
0.342911	0.895664
0.342911	0.896341
0.34645	0.896341
0.34645	0.897696
0.348949	0.897696
0.348949	0.898374
0.349365	0.899051
0.349365	0.898374
0.351863	0.899051
0.351863	0.899729
0.354778	0.899729
0.354778	0.900407
0.359567	0.900407
0.359567	0.901084
0.359983	0.902439
0.359983	0.901084
0.361649	0.902439
0.361649	0.903117
0.362482	0.903117
0.362482	0.904472
0.364564	0.904472
0.364564	0.905149
0.366646	0.905149
0.366646	0.905827
0.366854	0.905827
0.366854	0.906504
0.36727	0.906504
0.36727	0.907182
0.367895	0.907182
0.367895	0.908537
0.370602	0.908537
0.370602	0.909214
0.371851	0.909892
0.371851	0.909214
0.373517	0.909892
0.373517	0.910569
0.376431	0.910569
0.376431	0.911247
0.378722	0.911247
0.378722	0.911924
0.381845	0.912602
0.381845	0.911924
0.382469	0.913279
0.382469	0.912602
0.385384	0.913279
0.385384	0.913957
0.385592	0.913957
0.385592	0.914634
0.388299	0.914634
0.388299	0.915312
0.396627	0.915312
0.396627	0.915989
0.396835	0.916667
0.396835	0.915989
0.397252	0.916667
0.397252	0.917344
0.398501	0.917344
0.398501	0.918022
0.39975	0.918022
0.39975	0.918699
0.401208	0.919377
0.401208	0.918699
0.402665	0.919377
0.402665	0.920054
0.409328	0.920054
0.409328	0.920732
0.416615	0.920732
0.416615	0.921409
0.418697	0.921409
0.418697	0.922087
0.419113	0.922764
0.419113	0.922087
0.419529	0.922764
0.419529	0.923442
0.421195	0.923442
0.421195	0.924119
0.422444	0.924119
0.422444	0.924797
0.423277	0.926152
0.423277	0.924797
0.424735	0.926829
0.424735	0.926152
0.424943	0.926829
0.424943	0.927507
0.427858	0.927507
0.427858	0.928184
0.428274	0.928184
0.428274	0.928862
0.428899	0.929539
0.428899	0.928862
0.436394	0.930217
0.436394	0.929539
0.437851	0.930217
0.437851	0.930894
0.444097	0.930894
0.444097	0.931572
0.446804	0.931572
0.446804	0.932249
0.452217	0.932249
0.452217	0.932927
0.462211	0.932927
0.462211	0.933604
0.463252	0.933604
0.463252	0.934282
0.465334	0.934282
0.465334	0.934959
0.467208	0.934959
0.467208	0.935637
0.470747	0.936314
0.470747	0.935637
0.471372	0.936314
0.471372	0.937669
0.475953	0.937669
0.475953	0.939024
0.486363	0.939024
0.486363	0.939702
0.490943	0.940379
0.490943	0.939702
0.491776	0.941057
0.491776	0.940379
0.494691	0.941057
0.494691	0.941734
0.495107	0.941734
0.495107	0.942412
0.496356	0.942412
0.496356	0.943089
0.496565	0.943089
0.496565	0.943767
0.499271	0.943767
0.499271	0.944444
0.506142	0.945122
0.506142	0.944444
0.507808	0.945122
0.507808	0.945799
0.512804	0.945799
0.512804	0.946477
0.517177	0.946477
0.517177	0.947154
0.517385	0.947832
0.517385	0.947154
0.5203	0.947832
0.5203	0.948509
0.520716	0.948509
0.520716	0.949864
0.527587	0.949864
0.527587	0.950542
0.529461	0.950542
0.529461	0.95122
0.531751	0.951897
0.531751	0.95122
0.540496	0.951897
0.540496	0.952575
0.541953	0.952575
0.541953	0.953252
0.543827	0.953252
0.543827	0.95393
0.544035	0.954607
0.544035	0.95393
0.547366	0.955285
0.547366	0.954607
0.554029	0.955285
0.554029	0.955962
0.564022	0.955962
0.564022	0.95664
0.564439	0.95664
0.564439	0.957317
0.565064	0.957317
0.565064	0.957995
0.56548	0.958672
0.56548	0.957995
0.570477	0.958672
0.570477	0.95935
0.574224	0.95935
0.574224	0.960705
0.576098	0.960705
0.576098	0.961382
0.581095	0.961382
0.581095	0.96206
0.583177	0.962737
0.583177	0.96206
0.594628	0.962737
0.594628	0.963415
0.596919	0.963415
0.596919	0.964092
0.602332	0.964092
0.602332	0.96477
0.606496	0.96477
0.606496	0.965447
0.607537	0.966125
0.607537	0.965447
0.608786	0.966125
0.608786	0.966802
0.611701	0.966802
0.611701	0.96748
0.613783	0.96748
0.613783	0.968157
0.613991	0.968157
0.613991	0.968835
0.615865	0.968835
0.615865	0.969512
0.619405	0.969512
0.619405	0.97019
0.623569	0.97019
0.623569	0.970867
0.627108	0.970867
0.627108	0.971545
0.64772	0.972222
0.64772	0.971545
0.648137	0.9729
0.648137	0.972222
0.655215	0.9729
0.655215	0.973577
0.662086	0.973577
0.662086	0.974255
0.663127	0.974255
0.663127	0.974932
0.680616	0.974932
0.680616	0.97561
0.689777	0.976287
0.689777	0.97561
0.692692	0.976287
0.692692	0.976965
0.694149	0.976965
0.694149	0.977642
0.703935	0.977642
0.703935	0.97832
0.713929	0.978997
0.713929	0.97832
0.722257	0.979675
0.722257	0.978997
0.740162	0.979675
0.740162	0.980352
0.742453	0.980352
0.742453	0.98103
0.745576	0.98103
0.745576	0.981707
0.746825	0.981707
0.746825	0.982385
0.753904	0.983062
0.753904	0.982385
0.754737	0.983062
0.754737	0.98374
0.756194	0.98374
0.756194	0.984417
0.776598	0.984417
0.776598	0.985095
0.778055	0.985772
0.778055	0.985095
0.788466	0.985772
0.788466	0.98645
0.797002	0.98645
0.797002	0.987127
0.805538	0.987127
0.805538	0.987805
0.811576	0.987805
0.811576	0.988482
0.827816	0.988482
0.827816	0.98916
0.844889	0.98916
0.844889	0.989837
0.847595	0.989837
0.847595	0.990515
0.851135	0.990515
0.851135	0.991192
0.862586	0.99187
0.862586	0.991192
0.867999	0.99187
0.867999	0.992547
0.870706	0.992547
0.870706	0.993225
0.894441	0.993225
0.894441	0.993902
0.895898	0.99458
0.895898	0.993902
0.902561	0.995935
0.902561	0.99458
0.92005	0.995935
0.92005	0.996612
0.935249	0.996612
0.935249	0.99729
0.939205	0.99729
0.939205	0.997967
0.955445	0.997967
0.955445	0.998645
0.959192	0.998645
0.959192	0.999322
0.97918	1
0.97918	0.999322
1	1

## Sheet: valve_plax_auc
fpr	tpr
0	0
0	0.00202429
0	0.00809717
0.000273673	0.00809717
0.000273673	0.0303644
0.000547345	0.0303644
0.000547345	0.0465587
0.00109469	0.0465587
0.00109469	0.0668016
0.00218938	0.0668016
0.00218938	0.0748988
0.00246305	0.0748988
0.00246305	0.0789474
0.0030104	0.0789474
0.0030104	0.0910931
0.00328407	0.0910931
0.00328407	0.0951417
0.00355774	0.0951417
0.00355774	0.105263
0.00410509	0.105263
0.00410509	0.111336
0.00437876	0.111336
0.00437876	0.121457
0.00465244	0.121457
0.00465244	0.123482
0.00492611	0.123482
0.00492611	0.135628
0.00574713	0.135628
0.00574713	0.137652
0.00656814	0.137652
0.00656814	0.1417
0.00711549	0.1417
0.00711549	0.147773
0.00738916	0.147773
0.00738916	0.151822
0.00793651	0.151822
0.00793651	0.153846
0.00821018	0.153846
0.00821018	0.15587
0.00875753	0.15587
0.00875753	0.159919
0.0090312	0.159919
0.0090312	0.161943
0.0101259	0.161943
0.0101259	0.163968
0.0103996	0.163968
0.0103996	0.168016
0.0106732	0.168016
0.0106732	0.180162
0.0112206	0.180162
0.0112206	0.182186
0.0117679	0.182186
0.0117679	0.188259
0.0120416	0.188259
0.0120416	0.190283
0.0123153	0.190283
0.0123153	0.194332
0.0128626	0.194332
0.0128626	0.196356
0.0131363	0.196356
0.0131363	0.198381
0.01341	0.198381
0.01341	0.200405
0.0136836	0.200405
0.0136836	0.202429
0.0139573	0.202429
0.0139573	0.208502
0.014231	0.208502
0.014231	0.210526
0.0155993	0.210526
0.0155993	0.222672
0.015873	0.222672
0.015873	0.224696
0.016694	0.224696
0.016694	0.228745
0.0177887	0.228745
0.0177887	0.230769
0.0183361	0.230769
0.0183361	0.234818
0.0186097	0.234818
0.0186097	0.236842
0.0191571	0.236842
0.0191571	0.238866
0.0197044	0.238866
0.0197044	0.240891
0.0202518	0.240891
0.0202518	0.242915
0.0205255	0.242915
0.0205255	0.244939
0.0210728	0.244939
0.0210728	0.246964
0.0218938	0.246964
0.0218938	0.248988
0.0221675	0.248988
0.0221675	0.251012
0.0227148	0.251012
0.0227148	0.259109
0.0229885	0.259109
0.0229885	0.263158
0.0238095	0.263158
0.0238095	0.267206
0.0240832	0.267206
0.0240832	0.269231
0.0257252	0.269231
0.0257252	0.277328
0.0259989	0.277328
0.0259989	0.279352
0.0262726	0.279352
0.0262726	0.281377
0.0265463	0.281377
0.0265463	0.283401
0.0273673	0.283401
0.0273673	0.285425
0.0279146	0.285425
0.0279146	0.287449
0.0281883	0.287449
0.0281883	0.289474
0.0287356	0.289474
0.0287356	0.293522
0.0295567	0.293522
0.0295567	0.295547
0.0306513	0.295547
0.0306513	0.297571
0.031746	0.297571
0.031746	0.299595
0.032567	0.299595
0.032567	0.303644
0.0331144	0.303644
0.0331144	0.305668
0.0339354	0.305668
0.0339354	0.307692
0.0342091	0.307692
0.0342091	0.309717
0.0361248	0.309717
0.0361248	0.311741
0.0372195	0.311741
0.0372195	0.315789
0.0374932	0.315789
0.0374932	0.317814
0.0380405	0.317814
0.0380405	0.319838
0.0385878	0.319838
0.0385878	0.323887
0.0388615	0.323887
0.0388615	0.325911
0.0394089	0.325911
0.0394089	0.327935
0.0402299	0.327935
0.0402299	0.32996
0.0405036	0.32996
0.0405036	0.331984
0.0413246	0.331984
0.0413246	0.334008
0.0421456	0.334008
0.0421456	0.336032
0.0432403	0.336032
0.0432403	0.340081
0.0437876	0.340081
0.0437876	0.34413
0.044335	0.34413
0.044335	0.346154
0.0446086	0.346154
0.0446086	0.352227
0.0457033	0.352227
0.0457033	0.356275
0.045977	0.356275
0.045977	0.3583
0.0465244	0.3583
0.0465244	0.360324
0.0470717	0.360324
0.0470717	0.362348
0.0473454	0.362348
0.0473454	0.364372
0.0478927	0.364372
0.0478927	0.366397
0.0484401	0.366397
0.0484401	0.368421
0.0487137	0.368421
0.0487137	0.370445
0.0495348	0.370445
0.0495348	0.374494
0.0514505	0.374494
0.0514505	0.378543
0.0517241	0.378543
0.0517241	0.380567
0.0522715	0.380567
0.0522715	0.384615
0.0528188	0.384615
0.0528188	0.388664
0.0530925	0.388664
0.0530925	0.392713
0.0536398	0.392713
0.0536398	0.394737
0.0539135	0.394737
0.0539135	0.398785
0.0547345	0.398785
0.0547345	0.408907
0.0552819	0.408907
0.0552819	0.41498
0.0566502	0.41498
0.0566502	0.419028
0.0569239	0.419028
0.0569239	0.421053
0.0571976	0.421053
0.0571976	0.423077
0.0588396	0.423077
0.0588396	0.425101
0.0604817	0.425101
0.0604817	0.427126
0.061029	0.427126
0.061029	0.433198
0.0621237	0.433198
0.0621237	0.435223
0.062671	0.435223
0.062671	0.437247
0.0632184	0.437247
0.0632184	0.439271
0.0634921	0.439271
0.0634921	0.441296
0.0637657	0.441296
0.0637657	0.44332
0.0645868	0.44332
0.0645868	0.445344
0.0648604	0.445344
0.0648604	0.447368
0.0659551	0.447368
0.0659551	0.451417
0.0675972	0.451417
0.0675972	0.453441
0.0684182	0.453441
0.0684182	0.455466
0.0706076	0.455466
0.0706076	0.45749
0.073618	0.45749
0.073618	0.459514
0.0758073	0.459514
0.0758073	0.461538
0.0763547	0.461538
0.0763547	0.463563
0.0771757	0.463563
0.0771757	0.465587
0.0810071	0.465587
0.0810071	0.467611
0.0812808	0.467611
0.0812808	0.469636
0.0821018	0.469636
0.0821018	0.47166
0.0826492	0.47166
0.0826492	0.475709
0.0829228	0.475709
0.0829228	0.479757
0.0834702	0.479757
0.0834702	0.483806
0.0840175	0.483806
0.0840175	0.489879
0.0842912	0.489879
0.0842912	0.491903
0.0851122	0.491903
0.0851122	0.493927
0.0856596	0.493927
0.0856596	0.495951
0.0864806	0.495951
0.0864806	0.497976
0.0878489	0.497976
0.0878489	0.504049
0.0889436	0.504049
0.0889436	0.506073
0.0892173	0.506073
0.0892173	0.508097
0.0905857	0.508097
0.0905857	0.512146
0.092775	0.512146
0.092775	0.51417
0.0933224	0.51417
0.0933224	0.516194
0.0944171	0.516194
0.0944171	0.518219
0.0952381	0.518219
0.0952381	0.520243
0.0971538	0.520243
0.0971538	0.522267
0.0977011	0.522267
0.0977011	0.524291
0.0998905	0.524291
0.0998905	0.532389
0.100438	0.532389
0.100438	0.534413
0.100712	0.534413
0.100712	0.536437
0.10208	0.536437
0.10208	0.538462
0.102901	0.538462
0.102901	0.54251
0.103448	0.54251
0.103448	0.544534
0.103722	0.544534
0.103722	0.546559
0.10509	0.546559
0.10509	0.550607
0.105638	0.550607
0.105638	0.552632
0.106732	0.552632
0.106732	0.554656
0.10728	0.554656
0.10728	0.55668
0.109195	0.55668
0.109195	0.558704
0.109469	0.558704
0.109469	0.560729
0.109743	0.560729
0.109743	0.562753
0.110837	0.562753
0.110837	0.564777
0.111385	0.564777
0.111385	0.566802
0.113848	0.566802
0.113848	0.568826
0.114669	0.568826
0.114669	0.57085
0.116037	0.57085
0.116037	0.572874
0.118774	0.572874
0.118774	0.576923
0.119595	0.576923
0.119595	0.578947
0.119869	0.578947
0.119869	0.580972
0.120142	0.580972
0.120142	0.582996
0.12069	0.582996
0.12069	0.58502
0.123153	0.58502
0.123153	0.587045
0.123426	0.587045
0.123426	0.589069
0.12671	0.589069
0.12671	0.591093
0.128352	0.591093
0.128352	0.593117
0.128626	0.593117
0.128626	0.595142
0.129447	0.595142
0.129447	0.597166
0.129721	0.597166
0.129721	0.603239
0.130816	0.603239
0.130816	0.605263
0.135194	0.605263
0.135194	0.607287
0.136836	0.607287
0.136836	0.609312
0.140668	0.609312
0.140668	0.611336
0.142036	0.611336
0.142036	0.619433
0.146141	0.619433
0.146141	0.621457
0.149425	0.621457
0.149425	0.623482
0.149699	0.623482
0.149699	0.625506
0.152709	0.625506
0.152709	0.62753
0.153257	0.62753
0.153257	0.631579
0.154351	0.631579
0.154351	0.633603
0.155446	0.633603
0.155446	0.635628
0.156267	0.635628
0.156267	0.637652
0.157635	0.637652
0.157635	0.639676
0.157909	0.639676
0.157909	0.6417
0.159004	0.6417
0.159004	0.643725
0.162835	0.643725
0.162835	0.645749
0.164477	0.645749
0.164477	0.647773
0.166119	0.647773
0.166119	0.649798
0.168035	0.649798
0.168035	0.651822
0.169403	0.651822
0.169403	0.653846
0.171866	0.653846
0.171866	0.65587
0.174603	0.65587
0.174603	0.657895
0.175151	0.657895
0.175151	0.661943
0.175698	0.661943
0.175698	0.663968
0.176245	0.663968
0.176245	0.665992
0.179256	0.665992
0.179256	0.668016
0.18035	0.668016
0.18035	0.67004
0.18254	0.67004
0.18254	0.672065
0.182813	0.672065
0.182813	0.674089
0.185003	0.674089
0.185003	0.676113
0.186645	0.676113
0.186645	0.678138
0.187192	0.678138
0.187192	0.680162
0.187466	0.680162
0.187466	0.682186
0.188013	0.682186
0.188013	0.684211
0.189381	0.684211
0.189381	0.686235
0.19376	0.686235
0.19376	0.688259
0.195129	0.688259
0.195129	0.692308
0.195402	0.692308
0.195402	0.694332
0.202791	0.694332
0.202791	0.696356
0.206897	0.696356
0.206897	0.698381
0.20717	0.698381
0.20717	0.700405
0.208539	0.700405
0.208539	0.702429
0.21237	0.702429
0.21237	0.704453
0.21538	0.704453
0.21538	0.708502
0.215928	0.708502
0.215928	0.710526
0.217843	0.710526
0.217843	0.712551
0.220854	0.712551
0.220854	0.714575
0.223864	0.714575
0.223864	0.716599
0.224685	0.716599
0.224685	0.718623
0.225233	0.718623
0.225233	0.720648
0.226601	0.720648
0.226601	0.722672
0.226875	0.722672
0.226875	0.724696
0.230432	0.724696
0.230432	0.726721
0.23399	0.726721
0.23399	0.728745
0.234264	0.728745
0.234264	0.730769
0.235359	0.730769
0.235359	0.732794
0.237548	0.732794
0.237548	0.734818
0.238643	0.734818
0.238643	0.736842
0.240285	0.736842
0.240285	0.738866
0.241653	0.738866
0.241653	0.740891
0.246305	0.740891
0.246305	0.742915
0.247126	0.742915
0.247126	0.746964
0.250958	0.746964
0.250958	0.748988
0.254789	0.748988
0.254789	0.753036
0.258621	0.753036
0.258621	0.755061
0.262999	0.755061
0.262999	0.757085
0.264915	0.757085
0.264915	0.761134
0.267105	0.761134
0.267105	0.763158
0.269841	0.763158
0.269841	0.765182
0.272031	0.765182
0.272031	0.767206
0.273946	0.767206
0.273946	0.769231
0.275862	0.769231
0.275862	0.771255
0.282157	0.771255
0.282157	0.773279
0.286535	0.773279
0.286535	0.775304
0.287904	0.775304
0.287904	0.777328
0.295293	0.777328
0.295293	0.779352
0.295567	0.779352
0.295567	0.781377
0.296935	0.781377
0.296935	0.783401
0.300219	0.783401
0.300219	0.789474
0.305692	0.789474
0.305692	0.791498
0.312261	0.791498
0.312261	0.795547
0.312808	0.795547
0.312808	0.797571
0.313629	0.797571
0.313629	0.799595
0.316366	0.799595
0.316366	0.801619
0.319923	0.801619
0.319923	0.803644
0.32266	0.803644
0.32266	0.805668
0.324302	0.805668
0.324302	0.807692
0.326218	0.807692
0.326218	0.809717
0.328955	0.809717
0.328955	0.811741
0.332239	0.811741
0.332239	0.813765
0.333607	0.813765
0.333607	0.815789
0.343186	0.815789
0.343186	0.817814
0.34948	0.817814
0.34948	0.819838
0.355501	0.819838
0.355501	0.821862
0.355774	0.821862
0.355774	0.823887
0.358511	0.823887
0.358511	0.825911
0.368637	0.825911
0.368637	0.827935
0.374932	0.827935
0.374932	0.82996
0.375479	0.82996
0.375479	0.831984
0.377942	0.831984
0.377942	0.834008
0.378763	0.834008
0.378763	0.840081
0.3815	0.840081
0.3815	0.842105
0.386426	0.842105
0.386426	0.84413
0.391899	0.84413
0.391899	0.846154
0.400657	0.846154
0.400657	0.848178
0.401478	0.848178
0.401478	0.850202
0.403394	0.850202
0.403394	0.852227
0.421182	0.852227
0.421182	0.854251
0.42173	0.854251
0.42173	0.856275
0.429392	0.856275
0.429392	0.8583
0.432677	0.8583
0.432677	0.860324
0.437876	0.860324
0.437876	0.862348
0.442255	0.862348
0.442255	0.864372
0.443076	0.864372
0.443623	0.864372
0.446086	0.864372
0.446086	0.866397
0.446907	0.866397
0.446907	0.868421
0.448276	0.868421
0.448276	0.870445
0.455118	0.870445
0.455118	0.87247
0.458128	0.87247
0.458128	0.874494
0.464696	0.874494
0.464696	0.876518
0.46497	0.876518
0.46497	0.878543
0.473454	0.878543
0.473454	0.880567
0.474548	0.880567
0.474548	0.882591
0.476464	0.882591
0.476464	0.884615
0.477833	0.884615
0.477833	0.88664
0.482485	0.88664
0.482485	0.888664
0.486316	0.888664
0.486316	0.894737
0.495348	0.894737
0.495348	0.896761
0.497811	0.896761
0.497811	0.898785
0.503558	0.898785
0.503558	0.90081
0.503831	0.90081
0.503831	0.902834
0.504379	0.902834
0.504379	0.904858
0.507937	0.904858
0.507937	0.906883
0.516147	0.906883
0.516147	0.908907
0.517789	0.908907
0.517789	0.910931
0.521894	0.910931
0.521894	0.912955
0.524631	0.912955
0.524631	0.91498
0.535577	0.91498
0.535577	0.917004
0.550356	0.917004
0.550356	0.919028
0.550903	0.919028
0.550903	0.921053
0.563492	0.921053
0.563492	0.923077
0.571155	0.923077
0.571155	0.925101
0.576081	0.925101
0.576081	0.927126
0.580186	0.927126
0.580186	0.92915
0.581281	0.92915
0.581281	0.931174
0.586207	0.931174
0.586207	0.933198
0.587028	0.933198
0.587028	0.935223
0.614395	0.935223
0.614395	0.937247
0.617132	0.937247
0.617132	0.939271
0.620963	0.939271
0.620963	0.941296
0.622879	0.941296
0.622879	0.94332
0.636289	0.94332
0.636289	0.945344
0.649152	0.945344
0.649152	0.947368
0.67433	0.947368
0.67433	0.949393
0.682813	0.949393
0.682813	0.951417
0.683908	0.951417
0.683908	0.953441
0.705802	0.953441
0.705802	0.955466
0.727696	0.955466
0.727696	0.95749
0.748495	0.95749
0.748495	0.959514
0.750411	0.959514
0.750411	0.961538
0.751232	0.961538
0.751232	0.963563
0.761357	0.963563
0.761357	0.965587
0.765463	0.965587
0.765463	0.967611
0.766284	0.967611
0.766284	0.97166
0.768199	0.97166
0.768199	0.973684
0.776136	0.973684
0.776136	0.975709
0.776957	0.975709
0.776957	0.977733
0.782704	0.977733
0.782704	0.979757
0.805419	0.979757
0.805419	0.981781
0.812534	0.981781
0.812534	0.983806
0.831418	0.983806
0.831418	0.98583
0.835249	0.98583
0.835249	0.987854
0.837986	0.987854
0.837986	0.989879
0.851669	0.989879
0.851669	0.991903
0.856869	0.991903
0.856869	0.993927
0.867542	0.993927
0.867542	0.995951
0.872469	0.995951
0.872469	0.997976
0.903394	0.997976
0.903394	1
1	1

## Sheet: ventricular_a2c_auc
fpr	tpr
0	0
0	0.001
0	0.018
0	0.018
0	0.02
0	0.02
0	0.026
0.001	0.08
0.001	0.065
0.001	0.065
0.001	0.054
0.001	0.054
0.001	0.042
0.001	0.035
0.001	0.035
0.001	0.026
0.001	0.042
0.002	0.08
0.002	0.088
0.002	0.088
0.002	0.089
0.002	0.089
0.002	0.09
0.003	0.104
0.003	0.109
0.003	0.104
0.003	0.102
0.003	0.102
0.003	0.098
0.003	0.098
0.003	0.09
0.004	0.109
0.004	0.11
0.004	0.11
0.004	0.112
0.004	0.112
0.004	0.115
0.005	0.125
0.005	0.12
0.005	0.12
0.005	0.117
0.005	0.115
0.005	0.117
0.006	0.125
0.006	0.125
0.006	0.125
0.006	0.131
0.006	0.131
0.006	0.133
0.007	0.142
0.007	0.143
0.007	0.142
0.007	0.14
0.007	0.14
0.007	0.137
0.007	0.137
0.007	0.133
0.007	0.133
0.007	0.133
0.008	0.143
0.008	0.144
0.008	0.144
0.008	0.145
0.008	0.145
0.008	0.15
0.008	0.15
0.008	0.151
0.009	0.162
0.009	0.157
0.009	0.157
0.009	0.154
0.009	0.154
0.009	0.151
0.01	0.162
0.01	0.163
0.01	0.163
0.01	0.163
0.01	0.163
0.01	0.165
0.01	0.165
0.01	0.165
0.011	0.168
0.011	0.171
0.011	0.168
0.011	0.167
0.011	0.166
0.011	0.166
0.011	0.165
0.011	0.167
0.012	0.171
0.012	0.171
0.012	0.171
0.012	0.172
0.012	0.172
0.012	0.173
0.012	0.173
0.012	0.175
0.013	0.182
0.013	0.178
0.013	0.178
0.013	0.177
0.013	0.176
0.013	0.176
0.013	0.175
0.013	0.177
0.014	0.188
0.014	0.182
0.014	0.183
0.014	0.183
0.014	0.184
0.014	0.184
0.015	0.189
0.015	0.188
0.015	0.188
0.015	0.188
0.016	0.189
0.016	0.19
0.016	0.19
0.016	0.19
0.016	0.19
0.016	0.193
0.017	0.195
0.017	0.199
0.017	0.198
0.017	0.198
0.017	0.196
0.017	0.194
0.017	0.195
0.017	0.194
0.017	0.193
0.017	0.196
0.018	0.2
0.018	0.199
0.018	0.2
0.018	0.201
0.019	0.206
0.019	0.205
0.019	0.205
0.019	0.204
0.019	0.201
0.019	0.204
0.02	0.206
0.02	0.209
0.02	0.209
0.02	0.21
0.02	0.21
0.02	0.211
0.021	0.217
0.021	0.217
0.021	0.215
0.021	0.217
0.021	0.213
0.021	0.213
0.021	0.211
0.021	0.215
0.022	0.217
0.022	0.218
0.022	0.218
0.022	0.219
0.023	0.221
0.023	0.219
0.023	0.22
0.023	0.22
0.023	0.22
0.023	0.22
0.023	0.221
0.023	0.224
0.024	0.226
0.024	0.226
0.024	0.226
0.024	0.224
0.025	0.226
0.025	0.228
0.025	0.228
0.025	0.228
0.025	0.228
0.025	0.23
0.026	0.23
0.026	0.231
0.026	0.231
0.026	0.232
0.026	0.232
0.026	0.234
0.027	0.238
0.027	0.238
0.027	0.238
0.027	0.237
0.027	0.234
0.027	0.237
0.028	0.238
0.028	0.24
0.028	0.24
0.028	0.241
0.028	0.241
0.028	0.241
0.028	0.241
0.028	0.242
0.029	0.248
0.029	0.247
0.029	0.242
0.029	0.247
0.03	0.248
0.03	0.25
0.03	0.25
0.03	0.251
0.031	0.258
0.031	0.251
0.031	0.253
0.031	0.253
0.031	0.254
0.031	0.254
0.032	0.261
0.032	0.259
0.032	0.259
0.032	0.258
0.033	0.261
0.033	0.263
0.033	0.263
0.033	0.266
0.034	0.269
0.034	0.266
0.034	0.269
0.034	0.266
0.034	0.266
0.034	0.272
0.035	0.274
0.035	0.274
0.035	0.274
0.035	0.272
0.035	0.273
0.035	0.273
0.036	0.274
0.036	0.275
0.036	0.275
0.036	0.276
0.036	0.276
0.036	0.276
0.036	0.276
0.036	0.277
0.037	0.281
0.037	0.28
0.037	0.277
0.037	0.28
0.038	0.281
0.038	0.282
0.038	0.282
0.038	0.283
0.038	0.283
0.038	0.285
0.039	0.286
0.039	0.285
0.039	0.285
0.039	0.285
0.039	0.286
0.039	0.287
0.04	0.288
0.04	0.287
0.041	0.288
0.041	0.289
0.041	0.289
0.041	0.289
0.042	0.294
0.042	0.289
0.042	0.29
0.042	0.29
0.042	0.291
0.042	0.291
0.042	0.293
0.042	0.293
0.043	0.296
0.043	0.294
0.044	0.296
0.044	0.297
0.044	0.297
0.044	0.299
0.045	0.299
0.045	0.301
0.045	0.301
0.045	0.304
0.046	0.304
0.046	0.309
0.047	0.317
0.047	0.316
0.047	0.316
0.047	0.312
0.047	0.309
0.047	0.312
0.048	0.317
0.048	0.318
0.048	0.318
0.048	0.318
0.049	0.318
0.049	0.319
0.05	0.319
0.05	0.32
0.051	0.323
0.051	0.322
0.051	0.322
0.051	0.322
0.051	0.32
0.051	0.322
0.052	0.327
0.052	0.323
0.052	0.324
0.052	0.324
0.052	0.325
0.052	0.325
0.052	0.327
0.052	0.327
0.053	0.329
0.053	0.327
0.054	0.329
0.054	0.329
0.054	0.329
0.054	0.33
0.054	0.33
0.054	0.331
0.054	0.331
0.054	0.331
0.055	0.335
0.055	0.331
0.055	0.333
0.055	0.333
0.056	0.337
0.056	0.336
0.056	0.335
0.056	0.336
0.057	0.337
0.057	0.337
0.058	0.341
0.058	0.337
0.058	0.339
0.058	0.339
0.058	0.341
0.058	0.342
0.059	0.348
0.059	0.348
0.059	0.348
0.059	0.347
0.059	0.347
0.059	0.342
0.06	0.348
0.06	0.35
0.061	0.35
0.061	0.35
0.061	0.35
0.061	0.352
0.061	0.352
0.061	0.354
0.062	0.354
0.062	0.355
0.062	0.355
0.062	0.356
0.063	0.36
0.063	0.359
0.063	0.356
0.063	0.359
0.064	0.36
0.064	0.361
0.064	0.361
0.064	0.364
0.064	0.364
0.064	0.365
0.065	0.37
0.065	0.371
0.065	0.37
0.065	0.367
0.065	0.366
0.065	0.366
0.065	0.365
0.065	0.367
0.066	0.371
0.066	0.371
0.066	0.371
0.066	0.373
0.066	0.373
0.066	0.374
0.068	0.375
0.068	0.375
0.068	0.374
0.068	0.375
0.069	0.375
0.069	0.377
0.069	0.377
0.069	0.377
0.07	0.379
0.07	0.377
0.07	0.378
0.07	0.378
0.07	0.379
0.07	0.379
0.071	0.383
0.071	0.385
0.071	0.383
0.071	0.382
0.071	0.382
0.071	0.379
0.072	0.385
0.072	0.386
0.072	0.386
0.072	0.386
0.072	0.386
0.072	0.387
0.073	0.39
0.073	0.387
0.073	0.388
0.073	0.388
0.073	0.389
0.073	0.389
0.074	0.393
0.074	0.391
0.074	0.39
0.074	0.391
0.075	0.393
0.075	0.394
0.075	0.394
0.075	0.395
0.077	0.395
0.077	0.396
0.077	0.396
0.077	0.397
0.078	0.398
0.078	0.401
0.078	0.398
0.078	0.397
0.079	0.401
0.079	0.402
0.079	0.402
0.079	0.402
0.079	0.402
0.079	0.403
0.08	0.407
0.08	0.403
0.08	0.405
0.08	0.405
0.08	0.407
0.08	0.409
0.081	0.41
0.081	0.409
0.081	0.409
0.081	0.409
0.082	0.413
0.082	0.41
0.082	0.411
0.082	0.411
0.082	0.411
0.082	0.411
0.084	0.413
0.084	0.413
0.084	0.413
0.084	0.415
0.085	0.416
0.085	0.415
0.086	0.416
0.086	0.417
0.087	0.417
0.087	0.419
0.088	0.419
0.088	0.419
0.089	0.419
0.089	0.42
0.089	0.42
0.089	0.421
0.09	0.423
0.09	0.422
0.09	0.422
0.09	0.421
0.09	0.421
0.09	0.421
0.091	0.423
0.091	0.425
0.091	0.425
0.091	0.427
0.092	0.427
0.092	0.428
0.092	0.428
0.092	0.43
0.093	0.431
0.093	0.43
0.093	0.43
0.093	0.43
0.094	0.431
0.094	0.432
0.094	0.432
0.094	0.432
0.095	0.432
0.095	0.433
0.096	0.434
0.096	0.435
0.096	0.434
0.096	0.434
0.096	0.433
0.096	0.434
0.097	0.438
0.097	0.435
0.097	0.436
0.097	0.436
0.097	0.437
0.097	0.437
0.097	0.438
0.097	0.439
0.098	0.44
0.098	0.439
0.1	0.441
0.1	0.442
0.1	0.44
0.1	0.441
0.101	0.442
0.101	0.442
0.101	0.442
0.101	0.444
0.101	0.444
0.101	0.445
0.102	0.445
0.102	0.447
0.102	0.447
0.102	0.448
0.102	0.448
0.102	0.449
0.103	0.451
0.103	0.449
0.105	0.451
0.105	0.451
0.106	0.451
0.106	0.453
0.106	0.453
0.106	0.453
0.106	0.453
0.106	0.454
0.107	0.454
0.107	0.456
0.108	0.456
0.108	0.457
0.109	0.459
0.109	0.459
0.109	0.457
0.109	0.459
0.11	0.459
0.11	0.46
0.11	0.46
0.11	0.461
0.11	0.461
0.11	0.463
0.111	0.464
0.111	0.463
0.111	0.463
0.111	0.463
0.112	0.465
0.112	0.464
0.113	0.465
0.113	0.465
0.113	0.465
0.113	0.467
0.113	0.467
0.113	0.468
0.114	0.47
0.114	0.47
0.114	0.471
0.114	0.469
0.114	0.468
0.114	0.469
0.115	0.474
0.115	0.475
0.115	0.471
0.115	0.474
0.116	0.475
0.116	0.476
0.116	0.476
0.116	0.476
0.116	0.476
0.116	0.477
0.117	0.483
0.117	0.48
0.117	0.48
0.117	0.479
0.117	0.477
0.117	0.479
0.118	0.483
0.118	0.484
0.118	0.484
0.118	0.484
0.118	0.484
0.118	0.486
0.12	0.486
0.12	0.486
0.12	0.486
0.12	0.487
0.121	0.489
0.121	0.488
0.121	0.488
0.121	0.488
0.121	0.487
0.121	0.488
0.122	0.489
0.122	0.49
0.122	0.49
0.122	0.491
0.122	0.491
0.122	0.491
0.123	0.492
0.123	0.491
0.123	0.492
0.123	0.493
0.124	0.493
0.124	0.493
0.125	0.493
0.125	0.495
0.127	0.495
0.127	0.495
0.128	0.499
0.128	0.499
0.128	0.497
0.128	0.5
0.128	0.496
0.128	0.496
0.128	0.495
0.128	0.497
0.129	0.501
0.129	0.503
0.129	0.5
0.129	0.501
0.13	0.503
0.13	0.505
0.131	0.505
0.131	0.505
0.132	0.505
0.132	0.506
0.133	0.506
0.133	0.507
0.135	0.509
0.135	0.508
0.135	0.508
0.135	0.507
0.135	0.507
0.135	0.507
0.136	0.509
0.136	0.509
0.136	0.509
0.136	0.51
0.137	0.514
0.137	0.51
0.137	0.511
0.137	0.511
0.137	0.513
0.137	0.513
0.137	0.514
0.137	0.516
0.138	0.516
0.138	0.516
0.139	0.516
0.139	0.517
0.139	0.517
0.139	0.518
0.141	0.518
0.141	0.519
0.142	0.519
0.142	0.52
0.143	0.52
0.143	0.52
0.144	0.522
0.144	0.521
0.144	0.521
0.144	0.52
0.145	0.522
0.145	0.522
0.146	0.522
0.146	0.524
0.146	0.524
0.146	0.525
0.147	0.525
0.147	0.526
0.148	0.528
0.148	0.528
0.148	0.529
0.148	0.527
0.148	0.526
0.148	0.527
0.149	0.53
0.149	0.529
0.15	0.53
0.15	0.53
0.152	0.53
0.152	0.531
0.152	0.531
0.152	0.534
0.152	0.534
0.152	0.535
0.153	0.537
0.153	0.536
0.153	0.536
0.153	0.535
0.153	0.535
0.153	0.535
0.154	0.537
0.154	0.537
0.154	0.537
0.154	0.538
0.154	0.538
0.154	0.539
0.155	0.539
0.155	0.54
0.156	0.545
0.156	0.546
0.156	0.545
0.156	0.543
0.156	0.542
0.156	0.542
0.156	0.54
0.156	0.543
0.157	0.546
0.157	0.547
0.157	0.547
0.157	0.548
0.157	0.548
0.157	0.549
0.158	0.549
0.158	0.549
0.159	0.55
0.159	0.549
0.16	0.55
0.16	0.551
0.161	0.551
0.161	0.551
0.162	0.551
0.162	0.553
0.163	0.553
0.163	0.554
0.164	0.554
0.164	0.555
0.165	0.556
0.165	0.556
0.165	0.555
0.165	0.557
0.166	0.558
0.166	0.557
0.167	0.558
0.167	0.559
0.167	0.559
0.167	0.56
0.168	0.56
0.168	0.56
0.168	0.56
0.168	0.562
0.168	0.562
0.168	0.564
0.169	0.565
0.169	0.564
0.169	0.564
0.169	0.564
0.17	0.565
0.17	0.566
0.171	0.566
0.171	0.568
0.171	0.568
0.171	0.568
0.171	0.568
0.171	0.57
0.171	0.57
0.171	0.57
0.172	0.571
0.172	0.57
0.173	0.572
0.173	0.571
0.174	0.572
0.174	0.573
0.174	0.573
0.174	0.574
0.175	0.574
0.175	0.575
0.175	0.575
0.175	0.575
0.176	0.577
0.176	0.577
0.176	0.577
0.176	0.576
0.176	0.575
0.176	0.576
0.177	0.577
0.177	0.578
0.178	0.578
0.178	0.581
0.179	0.581
0.179	0.581
0.179	0.581
0.179	0.582
0.18	0.583
0.18	0.582
0.18	0.583
0.18	0.584
0.181	0.585
0.181	0.585
0.181	0.585
0.181	0.584
0.182	0.585
0.182	0.586
0.183	0.586
0.183	0.587
0.183	0.587
0.183	0.587
0.184	0.587
0.184	0.589
0.185	0.589
0.185	0.589
0.186	0.59
0.186	0.589
0.187	0.59
0.187	0.591
0.188	0.591
0.188	0.591
0.189	0.591
0.189	0.592
0.189	0.592
0.189	0.593
0.19	0.594
0.19	0.593
0.19	0.593
0.19	0.593
0.192	0.595
0.192	0.596
0.192	0.594
0.192	0.595
0.193	0.596
0.193	0.597
0.193	0.597
0.193	0.599
0.195	0.599
0.195	0.6
0.195	0.6
0.195	0.6
0.196	0.6
0.196	0.602
0.197	0.602
0.197	0.602
0.198	0.604
0.198	0.603
0.198	0.602
0.198	0.603
0.199	0.604
0.199	0.604
0.2	0.604
0.2	0.605
0.2	0.605
0.2	0.606
0.202	0.606
0.202	0.606
0.202	0.606
0.202	0.607
0.203	0.608
0.203	0.608
0.203	0.607
0.203	0.608
0.205	0.608
0.205	0.609
0.205	0.609
0.205	0.611
0.206	0.611
0.206	0.612
0.206	0.612
0.206	0.612
0.206	0.612
0.206	0.613
0.207	0.614
0.207	0.613
0.208	0.614
0.208	0.615
0.21	0.615
0.21	0.616
0.212	0.616
0.212	0.617
0.212	0.617
0.212	0.619
0.212	0.619
0.212	0.619
0.213	0.621
0.213	0.621
0.213	0.621
0.213	0.62
0.213	0.62
0.213	0.619
0.214	0.621
0.214	0.622
0.214	0.622
0.214	0.623
0.215	0.624
0.215	0.624
0.215	0.625
0.215	0.623
0.215	0.623
0.215	0.623
0.216	0.625
0.216	0.625
0.218	0.625
0.218	0.626
0.218	0.626
0.218	0.627
0.219	0.627
0.219	0.628
0.219	0.628
0.219	0.629
0.22	0.629
0.22	0.63
0.221	0.63
0.221	0.631
0.222	0.631
0.222	0.631
0.223	0.632
0.223	0.635
0.223	0.631
0.223	0.632
0.224	0.635
0.224	0.637
0.225	0.637
0.225	0.639
0.225	0.639
0.225	0.64
0.226	0.64
0.226	0.641
0.226	0.64
0.226	0.64
0.227	0.641
0.227	0.642
0.228	0.642
0.228	0.642
0.229	0.642
0.229	0.643
0.229	0.643
0.229	0.644
0.23	0.644
0.23	0.645
0.234	0.648
0.234	0.648
0.234	0.65
0.234	0.647
0.234	0.645
0.234	0.647
0.235	0.65
0.235	0.652
0.237	0.652
0.237	0.652
0.237	0.652
0.237	0.653
0.238	0.657
0.238	0.656
0.238	0.655
0.238	0.656
0.238	0.654
0.238	0.654
0.238	0.653
0.238	0.655
0.239	0.657
0.239	0.657
0.239	0.657
0.239	0.658
0.24	0.659
0.24	0.658
0.241	0.659
0.241	0.659
0.241	0.659
0.241	0.66
0.243	0.66
0.243	0.661
0.244	0.663
0.244	0.662
0.244	0.662
0.244	0.661
0.245	0.663
0.245	0.664
0.246	0.664
0.246	0.665
0.246	0.665
0.246	0.666
0.247	0.666
0.247	0.667
0.248	0.667
0.248	0.668
0.248	0.667
0.248	0.667
0.249	0.668
0.249	0.669
0.249	0.669
0.249	0.669
0.249	0.669
0.249	0.67
0.249	0.67
0.249	0.671
0.251	0.671
0.251	0.671
0.251	0.671
0.251	0.673
0.252	0.674
0.252	0.673
0.252	0.673
0.252	0.673
0.255	0.674
0.255	0.675
0.255	0.675
0.255	0.676
0.257	0.676
0.257	0.677
0.258	0.677
0.258	0.678
0.259	0.678
0.259	0.678
0.26	0.678
0.26	0.679
0.261	0.68
0.261	0.68
0.261	0.679
0.261	0.68
0.262	0.68
0.262	0.682
0.262	0.682
0.262	0.683
0.263	0.683
0.263	0.684
0.263	0.684
0.263	0.684
0.264	0.684
0.264	0.686
0.266	0.688
0.266	0.687
0.266	0.686
0.266	0.687
0.267	0.688
0.267	0.688
0.267	0.688
0.267	0.689
0.269	0.689
0.269	0.69
0.271	0.69
0.271	0.692
0.271	0.692
0.271	0.692
0.273	0.694
0.273	0.692
0.274	0.694
0.274	0.694
0.274	0.694
0.274	0.695
0.275	0.698
0.275	0.695
0.275	0.696
0.275	0.696
0.275	0.697
0.275	0.697
0.275	0.698
0.275	0.699
0.276	0.699
0.276	0.699
0.278	0.699
0.278	0.7
0.278	0.7
0.278	0.701
0.279	0.703
0.279	0.701
0.279	0.701
0.279	0.701
0.279	0.702
0.279	0.702
0.279	0.703
0.279	0.703
0.282	0.704
0.282	0.703
0.283	0.704
0.283	0.705
0.283	0.705
0.283	0.705
0.284	0.705
0.284	0.706
0.285	0.706
0.285	0.707
0.285	0.707
0.285	0.707
0.286	0.707
0.286	0.708
0.289	0.709
0.289	0.708
0.29	0.709
0.29	0.709
0.29	0.709
0.29	0.71
0.292	0.71
0.292	0.711
0.293	0.711
0.293	0.712
0.293	0.712
0.293	0.713
0.294	0.715
0.294	0.714
0.294	0.714
0.294	0.713
0.296	0.715
0.296	0.716
0.296	0.716
0.296	0.717
0.298	0.717
0.298	0.717
0.3	0.717
0.3	0.718
0.301	0.719
0.301	0.718
0.305	0.72
0.305	0.719
0.306	0.72
0.306	0.72
0.306	0.72
0.306	0.721
0.306	0.721
0.306	0.722
0.307	0.722
0.307	0.722
0.31	0.722
0.31	0.723
0.311	0.724
0.311	0.724
0.311	0.723
0.311	0.724
0.313	0.724
0.313	0.725
0.313	0.725
0.313	0.726
0.314	0.726
0.314	0.726
0.315	0.727
0.315	0.728
0.315	0.726
0.315	0.727
0.318	0.728
0.318	0.729
0.318	0.728
0.318	0.728
0.32	0.73
0.32	0.73
0.32	0.73
0.32	0.729
0.324	0.73
0.324	0.731
0.326	0.731
0.326	0.733
0.328	0.733
0.328	0.734
0.33	0.734
0.33	0.735
0.331	0.736
0.331	0.735
0.335	0.736
0.335	0.736
0.335	0.736
0.335	0.737
0.336	0.737
0.336	0.738
0.337	0.738
0.337	0.738
0.337	0.738
0.337	0.739
0.338	0.741
0.338	0.741
0.338	0.742
0.338	0.74
0.338	0.739
0.338	0.74
0.339	0.742
0.339	0.743
0.339	0.743
0.339	0.744
0.34	0.744
0.34	0.745
0.341	0.745
0.341	0.745
0.341	0.745
0.341	0.746
0.342	0.747
0.342	0.747
0.342	0.746
0.342	0.747
0.343	0.747
0.343	0.748
0.345	0.748
0.345	0.749
0.347	0.749
0.347	0.749
0.347	0.749
0.347	0.75
0.349	0.75
0.349	0.751
0.35	0.751
0.35	0.751
0.351	0.753
0.351	0.752
0.351	0.752
0.351	0.751
0.352	0.753
0.352	0.753
0.352	0.753
0.352	0.754
0.352	0.754
0.352	0.756
0.355	0.756
0.355	0.757
0.357	0.758
0.357	0.759
0.357	0.757
0.357	0.758
0.359	0.759
0.359	0.759
0.36	0.759
0.36	0.76
0.361	0.76
0.361	0.762
0.361	0.762
0.361	0.763
0.365	0.763
0.365	0.764
0.366	0.764
0.366	0.764
0.367	0.765
0.367	0.764
0.369	0.765
0.369	0.766
0.373	0.766
0.373	0.766
0.374	0.766
0.374	0.767
0.375	0.767
0.375	0.768
0.376	0.768
0.376	0.768
0.377	0.769
0.377	0.77
0.377	0.769
0.377	0.768
0.378	0.77
0.378	0.771
0.379	0.771
0.379	0.772
0.379	0.772
0.379	0.773
0.38	0.773
0.38	0.774
0.38	0.774
0.38	0.775
0.381	0.776
0.381	0.775
0.382	0.777
0.382	0.776
0.382	0.776
0.382	0.776
0.384	0.777
0.384	0.778
0.385	0.778
0.385	0.779
0.386	0.779
0.386	0.78
0.386	0.78
0.386	0.78
0.387	0.783
0.387	0.782
0.387	0.78
0.387	0.782
0.389	0.783
0.389	0.784
0.389	0.784
0.389	0.785
0.39	0.785
0.39	0.785
0.391	0.787
0.391	0.785
0.391	0.786
0.391	0.786
0.394	0.787
0.394	0.788
0.394	0.787
0.394	0.787
0.395	0.788
0.395	0.789
0.396	0.789
0.396	0.789
0.397	0.789
0.397	0.791
0.398	0.791
0.398	0.791
0.399	0.791
0.399	0.793
0.4	0.793
0.4	0.795
0.402	0.796
0.402	0.795
0.403	0.796
0.403	0.797
0.403	0.797
0.403	0.797
0.405	0.797
0.405	0.798
0.406	0.798
0.406	0.799
0.407	0.799
0.407	0.799
0.407	0.799
0.407	0.801
0.408	0.803
0.408	0.801
0.408	0.801
0.408	0.801
0.41	0.803
0.41	0.804
0.411	0.804
0.411	0.804
0.412	0.804
0.412	0.805
0.412	0.805
0.412	0.806
0.412	0.806
0.412	0.806
0.416	0.807
0.416	0.806
0.418	0.807
0.418	0.808
0.418	0.808
0.418	0.809
0.42	0.809
0.42	0.81
0.421	0.81
0.421	0.81
0.423	0.81
0.423	0.811
0.424	0.812
0.424	0.811
0.425	0.814
0.425	0.812
0.425	0.812
0.425	0.812
0.426	0.814
0.426	0.814
0.431	0.814
0.431	0.815
0.433	0.815
0.433	0.816
0.433	0.816
0.433	0.816
0.434	0.816
0.434	0.817
0.438	0.818
0.438	0.817
0.443	0.818
0.443	0.818
0.443	0.818
0.443	0.82
0.444	0.82
0.444	0.82
0.444	0.82
0.444	0.821
0.445	0.821
0.445	0.822
0.448	0.822
0.448	0.822
0.448	0.822
0.448	0.824
0.449	0.824
0.449	0.825
0.45	0.825
0.45	0.825
0.451	0.826
0.451	0.825
0.454	0.826
0.454	0.827
0.455	0.827
0.455	0.828
0.456	0.828
0.456	0.829
0.457	0.829
0.457	0.829
0.457	0.829
0.457	0.831
0.458	0.833
0.458	0.832
0.458	0.832
0.458	0.831
0.461	0.833
0.461	0.833
0.462	0.833
0.462	0.834
0.463	0.834
0.463	0.835
0.463	0.835
0.463	0.835
0.464	0.835
0.464	0.836
0.467	0.838
0.467	0.837
0.467	0.836
0.467	0.837
0.47	0.838
0.47	0.839
0.471	0.839
0.471	0.839
0.472	0.839
0.472	0.84
0.475	0.84
0.475	0.841
0.475	0.841
0.475	0.841
0.476	0.842
0.476	0.841
0.477	0.842
0.477	0.843
0.479	0.843
0.479	0.843
0.48	0.843
0.48	0.844
0.481	0.844
0.481	0.845
0.482	0.845
0.482	0.846
0.483	0.846
0.483	0.846
0.483	0.846
0.483	0.848
0.484	0.848
0.484	0.848
0.485	0.848
0.485	0.849
0.486	0.849
0.486	0.85
0.487	0.85
0.487	0.85
0.489	0.85
0.489	0.851
0.489	0.851
0.489	0.852
0.491	0.852
0.491	0.852
0.492	0.853
0.492	0.852
0.493	0.853
0.493	0.854
0.493	0.854
0.493	0.854
0.494	0.854
0.494	0.855
0.496	0.855
0.496	0.856
0.498	0.856
0.498	0.858
0.499	0.858
0.499	0.858
0.501	0.86
0.501	0.858
0.502	0.86
0.502	0.86
0.504	0.86
0.504	0.861
0.507	0.861
0.507	0.862
0.508	0.862
0.508	0.863
0.509	0.864
0.509	0.864
0.509	0.863
0.509	0.864
0.51	0.864
0.51	0.866
0.51	0.866
0.51	0.867
0.511	0.867
0.511	0.867
0.514	0.868
0.514	0.867
0.514	0.868
0.514	0.869
0.515	0.869
0.515	0.869
0.517	0.87
0.517	0.871
0.517	0.869
0.517	0.87
0.521	0.871
0.521	0.871
0.522	0.871
0.522	0.872
0.522	0.872
0.522	0.873
0.522	0.873
0.522	0.873
0.523	0.873
0.523	0.876
0.524	0.876
0.524	0.877
0.527	0.877
0.527	0.877
0.528	0.877
0.528	0.878
0.529	0.879
0.529	0.878
0.53	0.879
0.53	0.88
0.531	0.88
0.531	0.881
0.532	0.881
0.532	0.881
0.533	0.881
0.533	0.883
0.533	0.883
0.533	0.883
0.534	0.883
0.534	0.884
0.535	0.885
0.535	0.884
0.537	0.885
0.537	0.886
0.54	0.886
0.54	0.886
0.541	0.886
0.541	0.888
0.544	0.888
0.544	0.888
0.544	0.888
0.544	0.889
0.545	0.889
0.545	0.89
0.549	0.89
0.549	0.89
0.55	0.89
0.55	0.892
0.55	0.892
0.55	0.892
0.552	0.892
0.552	0.893
0.554	0.893
0.554	0.894
0.557	0.894
0.557	0.894
0.558	0.895
0.558	0.894
0.559	0.896
0.559	0.895
0.564	0.896
0.564	0.896
0.565	0.896
0.565	0.897
0.567	0.897
0.567	0.898
0.567	0.898
0.567	0.898
0.57	0.898
0.57	0.9
0.572	0.9
0.572	0.9
0.577	0.901
0.577	0.9
0.586	0.901
0.586	0.902
0.587	0.902
0.587	0.902
0.587	0.902
0.587	0.903
0.587	0.903
0.587	0.904
0.588	0.904
0.588	0.904
0.589	0.904
0.589	0.905
0.592	0.906
0.592	0.905
0.594	0.906
0.594	0.907
0.6	0.907
0.6	0.907
0.6	0.907
0.6	0.908
0.601	0.908
0.601	0.909
0.601	0.909
0.601	0.909
0.603	0.911
0.603	0.909
0.604	0.911
0.604	0.911
0.606	0.911
0.606	0.912
0.606	0.912
0.606	0.913
0.607	0.913
0.607	0.913
0.61	0.913
0.61	0.914
0.61	0.914
0.61	0.915
0.611	0.915
0.611	0.915
0.613	0.916
0.613	0.915
0.614	0.916
0.614	0.917
0.616	0.917
0.616	0.917
0.618	0.917
0.618	0.918
0.62	0.918
0.62	0.919
0.621	0.919
0.621	0.919
0.622	0.919
0.622	0.92
0.626	0.921
0.626	0.92
0.632	0.921
0.632	0.921
0.635	0.921
0.635	0.923
0.636	0.923
0.636	0.923
0.638	0.923
0.638	0.924
0.639	0.924
0.639	0.925
0.641	0.925
0.641	0.926
0.641	0.925
0.641	0.925
0.645	0.926
0.645	0.927
0.647	0.927
0.647	0.928
0.652	0.928
0.652	0.928
0.653	0.928
0.653	0.929
0.654	0.929
0.654	0.93
0.654	0.93
0.654	0.93
0.655	0.931
0.655	0.93
0.656	0.931
0.656	0.932
0.661	0.932
0.661	0.932
0.663	0.932
0.663	0.933
0.666	0.933
0.666	0.934
0.668	0.934
0.668	0.935
0.671	0.935
0.671	0.936
0.673	0.936
0.673	0.936
0.68	0.936
0.68	0.938
0.682	0.938
0.682	0.938
0.687	0.938
0.687	0.94
0.689	0.94
0.689	0.94
0.693	0.94
0.693	0.941
0.696	0.941
0.696	0.942
0.699	0.942
0.699	0.942
0.7	0.942
0.7	0.943
0.704	0.943
0.704	0.944
0.706	0.944
0.706	0.945
0.707	0.945
0.707	0.946
0.712	0.946
0.712	0.946
0.713	0.947
0.713	0.946
0.716	0.948
0.716	0.947
0.718	0.948
0.718	0.949
0.726	0.949
0.726	0.949
0.727	0.949
0.727	0.95
0.727	0.95
0.727	0.951
0.728	0.951
0.728	0.951
0.73	0.951
0.73	0.952
0.735	0.953
0.735	0.952
0.737	0.953
0.737	0.953
0.742	0.953
0.742	0.954
0.742	0.954
0.742	0.955
0.743	0.955
0.743	0.955
0.743	0.955
0.743	0.956
0.744	0.957
0.744	0.957
0.744	0.956
0.744	0.957
0.746	0.957
0.746	0.958
0.749	0.958
0.749	0.959
0.758	0.959
0.758	0.96
0.761	0.96
0.761	0.961
0.763	0.961
0.763	0.961
0.764	0.961
0.764	0.962
0.767	0.963
0.767	0.962
0.769	0.963
0.769	0.963
0.774	0.963
0.774	0.964
0.775	0.964
0.775	0.965
0.781	0.965
0.781	0.966
0.782	0.966
0.782	0.967
0.782	0.967
0.782	0.967
0.785	0.968
0.785	0.967
0.787	0.968
0.787	0.969
0.791	0.969
0.791	0.97
0.793	0.97
0.793	0.97
0.797	0.97
0.797	0.971
0.812	0.971
0.812	0.972
0.818	0.972
0.818	0.973
0.822	0.974
0.822	0.973
0.823	0.974
0.823	0.974
0.824	0.974
0.824	0.975
0.829	0.975
0.829	0.976
0.83	0.976
0.83	0.976
0.842	0.976
0.842	0.977
0.844	0.977
0.844	0.978
0.846	0.979
0.846	0.978
0.851	0.979
0.851	0.98
0.852	0.98
0.852	0.98
0.855	0.98
0.855	0.981
0.864	0.981
0.864	0.982
0.869	0.982
0.869	0.982
0.872	0.982
0.872	0.983
0.873	0.984
0.873	0.983
0.875	0.984
0.875	0.984
0.877	0.984
0.877	0.985
0.879	0.985
0.879	0.986
0.882	0.986
0.882	0.986
0.894	0.986
0.894	0.987
0.897	0.987
0.897	0.988
0.899	0.988
0.899	0.988
0.9	0.988
0.9	0.989
0.918	0.989
0.918	0.99
0.919	0.99
0.919	0.991
0.934	0.991
0.934	0.993
0.939	0.993
0.939	0.993
0.942	0.993
0.942	0.994
0.944	0.995
0.944	0.995
0.944	0.994
0.944	0.995
0.947	0.995
0.947	0.996
0.959	0.996
0.959	0.997
0.959	0.997
0.959	0.997
0.961	0.997
0.961	0.998
0.976	0.998
0.976	0.999
0.981	0.999
0.981	0.999
0.995	1
0.995	0.999
1	1

## Sheet: valve_a4c_auc
fpr	tpr
0	0
0	0.00202429
0	0.00607287
0.000273673	0.00607287
0.000273673	0.0242915
0.000547345	0.0242915
0.000547345	0.0283401
0.000821018	0.0283401
0.000821018	0.0303644
0.00136836	0.0303644
0.00136836	0.0323887
0.00164204	0.0323887
0.00164204	0.0404858
0.00191571	0.0404858
0.00191571	0.0526316
0.00218938	0.0526316
0.00218938	0.0647773
0.00273673	0.0647773
0.00273673	0.0708502
0.0030104	0.0708502
0.0030104	0.0890688
0.00328407	0.0890688
0.00328407	0.0951417
0.00355774	0.0951417
0.00355774	0.097166
0.00410509	0.097166
0.00410509	0.101215
0.00492611	0.101215
0.00492611	0.105263
0.00519978	0.105263
0.00519978	0.109312
0.00547345	0.109312
0.00547345	0.119433
0.00574713	0.119433
0.00574713	0.12753
0.0060208	0.12753
0.0060208	0.137652
0.00629447	0.137652
0.00629447	0.139676
0.00684182	0.139676
0.00684182	0.147773
0.00711549	0.147773
0.00711549	0.149798
0.00738916	0.149798
0.00738916	0.153846
0.00766284	0.153846
0.00766284	0.161943
0.00821018	0.161943
0.00821018	0.163968
0.00848385	0.163968
0.00848385	0.165992
0.00875753	0.165992
0.00875753	0.168016
0.0090312	0.168016
0.0090312	0.176113
0.00957854	0.176113
0.00957854	0.178138
0.0109469	0.178138
0.0109469	0.180162
0.0114943	0.180162
0.0114943	0.184211
0.0117679	0.184211
0.0117679	0.196356
0.0120416	0.196356
0.0120416	0.198381
0.0123153	0.198381
0.0123153	0.200405
0.0125889	0.200405
0.0125889	0.206478
0.0128626	0.206478
0.0128626	0.212551
0.0136836	0.212551
0.0136836	0.216599
0.0145047	0.216599
0.0145047	0.220648
0.0147783	0.220648
0.0147783	0.222672
0.015052	0.222672
0.015052	0.226721
0.015873	0.226721
0.015873	0.228745
0.0164204	0.228745
0.0164204	0.232794
0.0169677	0.232794
0.0169677	0.234818
0.0172414	0.234818
0.0172414	0.236842
0.0180624	0.236842
0.0180624	0.251012
0.0183361	0.251012
0.0183361	0.261134
0.0199781	0.261134
0.0199781	0.263158
0.0202518	0.263158
0.0202518	0.271255
0.0207991	0.271255
0.0207991	0.273279
0.0213465	0.273279
0.0213465	0.275304
0.0218938	0.275304
0.0218938	0.281377
0.0221675	0.281377
0.0221675	0.283401
0.0243569	0.283401
0.0243569	0.287449
0.0249042	0.287449
0.0249042	0.297571
0.0254516	0.297571
0.0254516	0.299595
0.0262726	0.299595
0.0262726	0.307692
0.0265463	0.307692
0.0265463	0.309717
0.0268199	0.309717
0.0268199	0.315789
0.0270936	0.315789
0.0270936	0.319838
0.0273673	0.319838
0.0273673	0.321862
0.028462	0.321862
0.028462	0.327935
0.029283	0.327935
0.029283	0.331984
0.030104	0.331984
0.030104	0.334008
0.030925	0.334008
0.030925	0.342105
0.031746	0.342105
0.031746	0.34413
0.0322934	0.34413
0.0322934	0.348178
0.0333881	0.348178
0.0333881	0.352227
0.0336617	0.352227
0.0336617	0.354251
0.0342091	0.354251
0.0342091	0.356275
0.0347564	0.356275
0.0347564	0.3583
0.0350301	0.3583
0.0350301	0.360324
0.0358511	0.360324
0.0358511	0.362348
0.0361248	0.362348
0.0361248	0.364372
0.0363985	0.364372
0.0363985	0.368421
0.0369458	0.368421
0.0369458	0.37247
0.0374932	0.37247
0.0374932	0.374494
0.0399562	0.374494
0.0399562	0.380567
0.0426929	0.380567
0.0426929	0.38664
0.0432403	0.38664
0.0432403	0.390688
0.043514	0.390688
0.043514	0.392713
0.0437876	0.392713
0.0437876	0.394737
0.044335	0.394737
0.044335	0.40081
0.0446086	0.40081
0.0446086	0.402834
0.0457033	0.402834
0.0457033	0.404858
0.0462507	0.404858
0.0462507	0.408907
0.0465244	0.408907
0.0465244	0.412955
0.0473454	0.412955
0.0473454	0.41498
0.047619	0.41498
0.047619	0.417004
0.0478927	0.417004
0.0478927	0.419028
0.0492611	0.419028
0.0492611	0.425101
0.0495348	0.425101
0.0495348	0.42915
0.0506294	0.42915
0.0506294	0.431174
0.0519978	0.431174
0.0519978	0.433198
0.0525452	0.433198
0.0525452	0.435223
0.0528188	0.435223
0.0528188	0.439271
0.0533662	0.439271
0.0533662	0.441296
0.0536398	0.441296
0.0536398	0.44332
0.0544609	0.44332
0.0544609	0.445344
0.0550082	0.445344
0.0550082	0.447368
0.0555556	0.447368
0.0555556	0.451417
0.0558292	0.451417
0.0558292	0.453441
0.0566502	0.453441
0.0566502	0.455466
0.0569239	0.455466
0.0569239	0.45749
0.0577449	0.45749
0.0577449	0.459514
0.0599343	0.459514
0.0599343	0.461538
0.060208	0.461538
0.060208	0.463563
0.0607553	0.463563
0.0607553	0.465587
0.0621237	0.465587
0.0621237	0.467611
0.062671	0.467611
0.062671	0.469636
0.0632184	0.469636
0.0632184	0.47166
0.0637657	0.47166
0.0637657	0.473684
0.0662288	0.473684
0.0662288	0.475709
0.0670498	0.475709
0.0670498	0.481781
0.0673235	0.481781
0.0673235	0.483806
0.0684182	0.483806
0.0684182	0.48583
0.0703339	0.48583
0.0703339	0.487854
0.0711549	0.487854
0.0711549	0.489879
0.0717022	0.489879
0.0717022	0.493927
0.0755337	0.493927
0.0755337	0.495951
0.0758073	0.495951
0.0758073	0.497976
0.0766284	0.497976
0.0766284	0.5
0.0771757	0.5
0.0771757	0.502024
0.0779967	0.502024
0.0779967	0.504049
0.0788177	0.504049
0.0788177	0.510121
0.0801861	0.510121
0.0801861	0.512146
0.0810071	0.512146
0.0810071	0.516194
0.0840175	0.516194
0.0840175	0.518219
0.0862069	0.518219
0.0862069	0.520243
0.0870279	0.520243
0.0870279	0.522267
0.0883963	0.522267
0.0883963	0.524291
0.08867	0.524291
0.08867	0.526316
0.089491	0.526316
0.089491	0.52834
0.091133	0.52834
0.091133	0.530364
0.0916804	0.530364
0.0916804	0.532389
0.0925014	0.532389
0.0925014	0.538462
0.0930487	0.538462
0.0930487	0.540486
0.0933224	0.540486
0.0933224	0.544534
0.0960591	0.544534
0.0960591	0.546559
0.0966065	0.546559
0.0966065	0.550607
0.0968801	0.550607
0.0968801	0.552632
0.0982485	0.552632
0.0982485	0.554656
0.0987958	0.554656
0.0987958	0.55668
0.100438	0.55668
0.100438	0.558704
0.101533	0.558704
0.101533	0.560729
0.102354	0.560729
0.102354	0.562753
0.103996	0.562753
0.103996	0.564777
0.104817	0.564777
0.104817	0.566802
0.10509	0.566802
0.10509	0.568826
0.10728	0.568826
0.10728	0.57085
0.107827	0.57085
0.107827	0.574899
0.108648	0.574899
0.108648	0.576923
0.109195	0.576923
0.109195	0.578947
0.109469	0.578947
0.109469	0.580972
0.109743	0.580972
0.109743	0.582996
0.111658	0.582996
0.111658	0.58502
0.113027	0.58502
0.113027	0.587045
0.113848	0.587045
0.113848	0.591093
0.116858	0.591093
0.116858	0.593117
0.118774	0.593117
0.118774	0.597166
0.122605	0.597166
0.122605	0.59919
0.123974	0.59919
0.123974	0.601215
0.124247	0.601215
0.124247	0.603239
0.125068	0.603239
0.125068	0.605263
0.125342	0.605263
0.125342	0.607287
0.125889	0.607287
0.125889	0.609312
0.12671	0.609312
0.12671	0.611336
0.127805	0.611336
0.127805	0.61336
0.129174	0.61336
0.129174	0.615385
0.129721	0.615385
0.129721	0.617409
0.131637	0.617409
0.131637	0.619433
0.132184	0.619433
0.132184	0.621457
0.133005	0.621457
0.133005	0.623482
0.133552	0.623482
0.133552	0.625506
0.133826	0.625506
0.133826	0.629555
0.135742	0.629555
0.135742	0.631579
0.136015	0.631579
0.136015	0.633603
0.137384	0.633603
0.137384	0.635628
0.138205	0.635628
0.138205	0.637652
0.139299	0.637652
0.139299	0.639676
0.14012	0.639676
0.14012	0.643725
0.14532	0.643725
0.14532	0.645749
0.145594	0.645749
0.145594	0.647773
0.146141	0.647773
0.146141	0.649798
0.148331	0.649798
0.148331	0.653846
0.149425	0.653846
0.149425	0.65587
0.149699	0.65587
0.149699	0.661943
0.151341	0.661943
0.151341	0.663968
0.153804	0.663968
0.153804	0.665992
0.157635	0.665992
0.157635	0.668016
0.159551	0.668016
0.159551	0.672065
0.160099	0.672065
0.160099	0.674089
0.160372	0.674089
0.160372	0.676113
0.160646	0.676113
0.160646	0.678138
0.16913	0.678138
0.16913	0.682186
0.171866	0.682186
0.171866	0.684211
0.174603	0.684211
0.174603	0.686235
0.17734	0.686235
0.17734	0.688259
0.178161	0.688259
0.178161	0.692308
0.179803	0.692308
0.179803	0.694332
0.180624	0.694332
0.180624	0.696356
0.181719	0.696356
0.181719	0.698381
0.183634	0.698381
0.183634	0.700405
0.184729	0.700405
0.184729	0.702429
0.19075	0.702429
0.19075	0.704453
0.194855	0.704453
0.194855	0.706478
0.199234	0.706478
0.199234	0.708502
0.199507	0.708502
0.199507	0.710526
0.200602	0.710526
0.200602	0.712551
0.200876	0.712551
0.200876	0.714575
0.20197	0.714575
0.20197	0.716599
0.202244	0.716599
0.202244	0.718623
0.208812	0.718623
0.208812	0.722672
0.209086	0.722672
0.209086	0.724696
0.209633	0.724696
0.209633	0.726721
0.21237	0.726721
0.21237	0.728745
0.216475	0.728745
0.216475	0.730769
0.217022	0.730769
0.217022	0.732794
0.218938	0.732794
0.218938	0.734818
0.220854	0.734818
0.220854	0.736842
0.224685	0.736842
0.224685	0.740891
0.224959	0.740891
0.224959	0.742915
0.225506	0.742915
0.225506	0.746964
0.22578	0.746964
0.22578	0.748988
0.226327	0.748988
0.226327	0.751012
0.230159	0.751012
0.230159	0.753036
0.232074	0.753036
0.232074	0.755061
0.238916	0.755061
0.238916	0.759109
0.239737	0.759109
0.239737	0.761134
0.241653	0.761134
0.241653	0.763158
0.2422	0.763158
0.2422	0.765182
0.242474	0.765182
0.242474	0.767206
0.2474	0.767206
0.2474	0.769231
0.255063	0.769231
0.255063	0.771255
0.256431	0.771255
0.256431	0.775304
0.257252	0.775304
0.257252	0.779352
0.259989	0.779352
0.259989	0.781377
0.26601	0.781377
0.26601	0.783401
0.270662	0.783401
0.270662	0.785425
0.271757	0.785425
0.271757	0.787449
0.273125	0.787449
0.273125	0.791498
0.273673	0.791498
0.273673	0.793522
0.275315	0.793522
0.275315	0.795547
0.277778	0.795547
0.277778	0.797571
0.282157	0.797571
0.282157	0.799595
0.283525	0.799595
0.283525	0.801619
0.28462	0.801619
0.28462	0.803644
0.29584	0.803644
0.29584	0.805668
0.30405	0.805668
0.30405	0.807692
0.305419	0.807692
0.305419	0.811741
0.308155	0.811741
0.308155	0.813765
0.314724	0.813765
0.314724	0.815789
0.323755	0.815789
0.323755	0.817814
0.324302	0.817814
0.324302	0.819838
0.333333	0.819838
0.333333	0.821862
0.339628	0.821862
0.339628	0.823887
0.342638	0.823887
0.342638	0.825911
0.343186	0.825911
0.343186	0.827935
0.344828	0.827935
0.344828	0.82996
0.346196	0.82996
0.346196	0.831984
0.349754	0.831984
0.349754	0.834008
0.354406	0.834008
0.354406	0.836032
0.356869	0.836032
0.356869	0.838057
0.357417	0.838057
0.357417	0.840081
0.361795	0.840081
0.361795	0.842105
0.364532	0.842105
0.364532	0.84413
0.36809	0.84413
0.36809	0.846154
0.376026	0.846154
0.376026	0.848178
0.377121	0.848178
0.377121	0.850202
0.383142	0.850202
0.383142	0.852227
0.384236	0.852227
0.384236	0.854251
0.392173	0.854251
0.392173	0.856275
0.392994	0.856275
0.392994	0.8583
0.393268	0.8583
0.393268	0.860324
0.396552	0.860324
0.396552	0.862348
0.397646	0.862348
0.397646	0.864372
0.400383	0.864372
0.400383	0.866397
0.402299	0.866397
0.402299	0.868421
0.405857	0.868421
0.405857	0.870445
0.41954	0.870445
0.41954	0.87247
0.42474	0.87247
0.42474	0.874494
0.428298	0.874494
0.428298	0.876518
0.436782	0.876518
0.436782	0.878543
0.440339	0.878543
0.440339	0.880567
0.444718	0.880567
0.444718	0.882591
0.449097	0.882591
0.449097	0.88664
0.451013	0.88664
0.451013	0.888664
0.454844	0.888664
0.454844	0.890688
0.456486	0.890688
0.456486	0.892713
0.457581	0.892713
0.457581	0.894737
0.461138	0.894737
0.461138	0.896761
0.464149	0.896761
0.464149	0.898785
0.466886	0.898785
0.466886	0.90081
0.467433	0.90081
0.467433	0.902834
0.46798	0.902834
0.46798	0.904858
0.469622	0.904858
0.469622	0.906883
0.470991	0.906883
0.470991	0.910931
0.473454	0.910931
0.473454	0.912955
0.475643	0.912955
0.475643	0.91498
0.484674	0.91498
0.484674	0.917004
0.486864	0.917004
0.486864	0.919028
0.499726	0.919028
0.499726	0.921053
0.512315	0.921053
0.512315	0.923077
0.519431	0.923077
0.519431	0.925101
0.520525	0.925101
0.520525	0.927126
0.52162	0.927126
0.52162	0.92915
0.521894	0.92915
0.521894	0.931174
0.537767	0.931174
0.537767	0.933198
0.553914	0.933198
0.553914	0.935223
0.556103	0.935223
0.556103	0.937247
0.56486	0.937247
0.56486	0.939271
0.57006	0.939271
0.57006	0.941296
0.578818	0.941296
0.578818	0.94332
0.580186	0.94332
0.580186	0.945344
0.582649	0.945344
0.582649	0.947368
0.612753	0.947368
0.612753	0.949393
0.62069	0.949393
0.62069	0.951417
0.623426	0.951417
0.623426	0.953441
0.660372	0.953441
0.660372	0.955466
0.667761	0.955466
0.667761	0.95749
0.693213	0.95749
0.693213	0.959514
0.694581	0.959514
0.694581	0.961538
0.70717	0.961538
0.70717	0.963563
0.723317	0.963563
0.723317	0.965587
0.732348	0.965587
0.732348	0.967611
0.73919	0.967611
0.73919	0.969636
0.756705	0.969636
0.756705	0.97166
0.759715	0.97166
0.759715	0.973684
0.759989	0.973684
0.759989	0.975709
0.760536	0.975709
0.760536	0.977733
0.781062	0.977733
0.781062	0.979757
0.798851	0.979757
0.798851	0.981781
0.860974	0.981781
0.860974	0.983806
0.872469	0.983806
0.872469	0.98583
0.879858	0.98583
0.879858	0.987854
0.907499	0.987854
0.907499	0.989879
0.92474	0.989879
0.92474	0.991903
0.925287	0.991903
0.925287	0.993927
0.948276	0.993927
0.948276	0.995951
0.966612	0.995951
0.966612	0.997976
0.990421	0.997976
0.990421	1
1	1

## Sheet: valve_multiview_auc
fpr	tpr
0	0
0	0.00202429
0	0.0769231
0.000273673	0.0769231
0.000273673	0.082996
0.000547345	0.082996
0.000547345	0.0890688
0.000821018	0.0890688
0.000821018	0.0910931
0.00109469	0.0910931
0.00109469	0.101215
0.00136836	0.101215
0.00136836	0.105263
0.00164204	0.105263
0.00164204	0.117409
0.00218938	0.117409
0.00218938	0.131579
0.00246305	0.131579
0.00246305	0.135628
0.00273673	0.135628
0.00273673	0.139676
0.0030104	0.139676
0.0030104	0.157895
0.00328407	0.157895
0.00328407	0.178138
0.00355774	0.178138
0.00355774	0.184211
0.00383142	0.184211
0.00383142	0.188259
0.00410509	0.188259
0.00410509	0.192308
0.00437876	0.192308
0.00437876	0.202429
0.00465244	0.202429
0.00465244	0.204453
0.00492611	0.204453
0.00492611	0.208502
0.00519978	0.208502
0.00519978	0.214575
0.00547345	0.214575
0.00547345	0.222672
0.00574713	0.222672
0.00574713	0.224696
0.0060208	0.224696
0.0060208	0.232794
0.00629447	0.232794
0.00629447	0.234818
0.00656814	0.234818
0.00656814	0.246964
0.00684182	0.246964
0.00684182	0.248988
0.00711549	0.248988
0.00711549	0.259109
0.00738916	0.259109
0.00738916	0.267206
0.00766284	0.267206
0.00766284	0.269231
0.00848385	0.269231
0.00848385	0.277328
0.00875753	0.277328
0.00875753	0.279352
0.0090312	0.279352
0.0090312	0.283401
0.00957854	0.283401
0.00957854	0.289474
0.00985222	0.289474
0.00985222	0.291498
0.0103996	0.291498
0.0103996	0.299595
0.0109469	0.299595
0.0109469	0.305668
0.0114943	0.305668
0.0114943	0.309717
0.0117679	0.309717
0.0117679	0.313765
0.0123153	0.313765
0.0123153	0.315789
0.0125889	0.315789
0.0125889	0.331984
0.0131363	0.331984
0.0131363	0.334008
0.0136836	0.334008
0.0136836	0.342105
0.0139573	0.342105
0.0139573	0.346154
0.014231	0.346154
0.014231	0.348178
0.0145047	0.348178
0.0145047	0.350202
0.015052	0.350202
0.015052	0.354251
0.015873	0.354251
0.015873	0.360324
0.016694	0.360324
0.016694	0.362348
0.0169677	0.362348
0.0169677	0.366397
0.0175151	0.366397
0.0175151	0.370445
0.0183361	0.370445
0.0183361	0.37247
0.0186097	0.37247
0.0186097	0.374494
0.0188834	0.374494
0.0188834	0.382591
0.0197044	0.382591
0.0197044	0.388664
0.0216201	0.388664
0.0216201	0.392713
0.0227148	0.392713
0.0227148	0.396761
0.0229885	0.396761
0.0229885	0.402834
0.0232622	0.402834
0.0232622	0.408907
0.0235359	0.408907
0.0235359	0.410931
0.0238095	0.410931
0.0238095	0.41498
0.0246305	0.41498
0.0246305	0.417004
0.0254516	0.417004
0.0254516	0.423077
0.0262726	0.423077
0.0262726	0.425101
0.0268199	0.425101
0.0268199	0.427126
0.0281883	0.427126
0.0281883	0.433198
0.028462	0.433198
0.028462	0.435223
0.0287356	0.435223
0.0287356	0.437247
0.0295567	0.437247
0.0295567	0.439271
0.030104	0.439271
0.030104	0.445344
0.0306513	0.445344
0.0306513	0.449393
0.0314724	0.449393
0.0314724	0.451417
0.0320197	0.451417
0.0320197	0.455466
0.0328407	0.455466
0.0328407	0.45749
0.0331144	0.45749
0.0331144	0.463563
0.0333881	0.463563
0.0333881	0.465587
0.0339354	0.465587
0.0339354	0.467611
0.0342091	0.467611
0.0342091	0.47166
0.0366721	0.47166
0.0366721	0.491903
0.0372195	0.491903
0.0372195	0.495951
0.0383142	0.495951
0.0383142	0.497976
0.0385878	0.497976
0.0385878	0.5
0.0388615	0.5
0.0388615	0.502024
0.0391352	0.502024
0.0391352	0.504049
0.0394089	0.504049
0.0394089	0.506073
0.0396825	0.506073
0.0396825	0.510121
0.0405036	0.510121
0.0405036	0.512146
0.0407772	0.512146
0.0407772	0.51417
0.0413246	0.51417
0.0413246	0.516194
0.0421456	0.516194
0.0421456	0.518219
0.0424193	0.518219
0.0424193	0.520243
0.0432403	0.520243
0.0432403	0.524291
0.0448823	0.524291
0.0448823	0.52834
0.0457033	0.52834
0.0457033	0.530364
0.0465244	0.530364
0.0465244	0.532389
0.0484401	0.532389
0.0484401	0.538462
0.0495348	0.538462
0.0495348	0.54251
0.0506294	0.54251
0.0506294	0.544534
0.0511768	0.544534
0.0511768	0.546559
0.0517241	0.546559
0.0517241	0.550607
0.0530925	0.550607
0.0530925	0.552632
0.0544609	0.552632
0.0544609	0.554656
0.0569239	0.554656
0.0569239	0.55668
0.0580186	0.55668
0.0580186	0.560729
0.0582923	0.560729
0.0582923	0.564777
0.058566	0.564777
0.058566	0.566802
0.0588396	0.566802
0.0588396	0.57085
0.0591133	0.57085
0.0591133	0.572874
0.0596606	0.572874
0.0596606	0.576923
0.060208	0.576923
0.060208	0.578947
0.061029	0.578947
0.061029	0.58502
0.0621237	0.58502
0.0621237	0.589069
0.0634921	0.589069
0.0634921	0.591093
0.0637657	0.591093
0.0637657	0.595142
0.0651341	0.595142
0.0651341	0.597166
0.0656814	0.597166
0.0656814	0.59919
0.0659551	0.59919
0.0659551	0.601215
0.0670498	0.601215
0.0670498	0.603239
0.0678708	0.603239
0.0678708	0.605263
0.0689655	0.605263
0.0689655	0.609312
0.0692392	0.609312
0.0692392	0.611336
0.0706076	0.611336
0.0706076	0.61336
0.0725233	0.61336
0.0725233	0.615385
0.0730706	0.615385
0.0730706	0.621457
0.0741653	0.621457
0.0741653	0.623482
0.0747126	0.623482
0.0747126	0.625506
0.0749863	0.625506
0.0749863	0.629555
0.07526	0.629555
0.07526	0.631579
0.077723	0.631579
0.077723	0.637652
0.0782704	0.637652
0.0782704	0.639676
0.0810071	0.639676
0.0810071	0.643725
0.0815545	0.643725
0.0815545	0.645749
0.0821018	0.645749
0.0821018	0.649798
0.0829228	0.649798
0.0829228	0.651822
0.0834702	0.651822
0.0834702	0.653846
0.0837438	0.653846
0.0837438	0.65587
0.0845649	0.65587
0.0845649	0.657895
0.0848385	0.657895
0.0848385	0.659919
0.0859332	0.659919
0.0859332	0.661943
0.0864806	0.661943
0.0864806	0.663968
0.0870279	0.663968
0.0870279	0.665992
0.08867	0.665992
0.08867	0.668016
0.089491	0.668016
0.089491	0.67004
0.0897646	0.67004
0.0897646	0.672065
0.0908593	0.672065
0.0908593	0.674089
0.091133	0.674089
0.091133	0.680162
0.0925014	0.680162
0.0925014	0.682186
0.0930487	0.682186
0.0930487	0.684211
0.0949644	0.684211
0.0949644	0.688259
0.0963328	0.688259
0.0963328	0.690283
0.0977011	0.690283
0.0977011	0.692308
0.0979748	0.692308
0.0979748	0.694332
0.0990695	0.694332
0.0990695	0.696356
0.0993432	0.696356
0.0993432	0.702429
0.100438	0.702429
0.100438	0.704453
0.100712	0.704453
0.100712	0.706478
0.100985	0.706478
0.100985	0.710526
0.101259	0.710526
0.101259	0.712551
0.101533	0.712551
0.101533	0.716599
0.10509	0.716599
0.10509	0.720648
0.107553	0.720648
0.107553	0.722672
0.107827	0.722672
0.107827	0.724696
0.109469	0.724696
0.109469	0.726721
0.11029	0.726721
0.11029	0.728745
0.114943	0.728745
0.114943	0.730769
0.120416	0.730769
0.120416	0.732794
0.12069	0.732794
0.12069	0.734818
0.122058	0.734818
0.122058	0.736842
0.122332	0.736842
0.122332	0.738866
0.1237	0.738866
0.1237	0.740891
0.124795	0.740891
0.124795	0.742915
0.125342	0.742915
0.125342	0.744939
0.125889	0.744939
0.125889	0.746964
0.126437	0.746964
0.126437	0.748988
0.127531	0.748988
0.127531	0.751012
0.131363	0.751012
0.131363	0.755061
0.132458	0.755061
0.132458	0.759109
0.134921	0.759109
0.134921	0.761134
0.136563	0.761134
0.136563	0.763158
0.137657	0.763158
0.137657	0.765182
0.139299	0.765182
0.139299	0.767206
0.139573	0.767206
0.139573	0.769231
0.140394	0.769231
0.140394	0.773279
0.140941	0.773279
0.140941	0.775304
0.145594	0.775304
0.145594	0.779352
0.145868	0.779352
0.145868	0.785425
0.14751	0.785425
0.14751	0.787449
0.148878	0.787449
0.148878	0.791498
0.149699	0.791498
0.149699	0.793522
0.151615	0.793522
0.151615	0.795547
0.15353	0.795547
0.15353	0.797571
0.154351	0.797571
0.154351	0.799595
0.155446	0.799595
0.155446	0.801619
0.157088	0.801619
0.157088	0.803644
0.158183	0.803644
0.158183	0.805668
0.159551	0.805668
0.159551	0.809717
0.160372	0.809717
0.160372	0.811741
0.160646	0.811741
0.160646	0.813765
0.161741	0.813765
0.161741	0.815789
0.164751	0.815789
0.164751	0.817814
0.16694	0.817814
0.16694	0.823887
0.168309	0.823887
0.168309	0.825911
0.171593	0.825911
0.171593	0.827935
0.17214	0.827935
0.17214	0.82996
0.17433	0.82996
0.17433	0.831984
0.178435	0.831984
0.178435	0.834008
0.178708	0.834008
0.178708	0.836032
0.183908	0.836032
0.183908	0.838057
0.186645	0.838057
0.186645	0.840081
0.19075	0.840081
0.19075	0.842105
0.194034	0.842105
0.194034	0.84413
0.197044	0.84413
0.197044	0.846154
0.197318	0.846154
0.197318	0.848178
0.197865	0.848178
0.197865	0.850202
0.201149	0.850202
0.201149	0.852227
0.202791	0.852227
0.202791	0.854251
0.203612	0.854251
0.203612	0.856275
0.204981	0.856275
0.204981	0.8583
0.207718	0.8583
0.207718	0.860324
0.210181	0.860324
0.210181	0.862348
0.210454	0.862348
0.210454	0.864372
0.214833	0.864372
0.214833	0.866397
0.220854	0.866397
0.220854	0.868421
0.225506	0.868421
0.225506	0.870445
0.22578	0.870445
0.22578	0.87247
0.237548	0.87247
0.237548	0.874494
0.240558	0.874494
0.240558	0.876518
0.242474	0.876518
0.242474	0.878543
0.2474	0.878543
0.2474	0.882591
0.25561	0.882591
0.25561	0.884615
0.257252	0.884615
0.257252	0.88664
0.263547	0.88664
0.263547	0.888664
0.269841	0.888664
0.269841	0.890688
0.270936	0.890688
0.270936	0.892713
0.28462	0.892713
0.28462	0.894737
0.288998	0.894737
0.288998	0.896761
0.289546	0.896761
0.289546	0.898785
0.292282	0.898785
0.292282	0.90081
0.293377	0.90081
0.293377	0.902834
0.297756	0.902834
0.297756	0.904858
0.298577	0.904858
0.298577	0.906883
0.301587	0.906883
0.301587	0.908907
0.302135	0.908907
0.302135	0.910931
0.302408	0.910931
0.302408	0.912955
0.306513	0.912955
0.306513	0.91498
0.306787	0.91498
0.306787	0.917004
0.310071	0.917004
0.310071	0.925101
0.31445	0.925101
0.31445	0.927126
0.316366	0.927126
0.316366	0.92915
0.316913	0.92915
0.316913	0.931174
0.321292	0.931174
0.321292	0.933198
0.335796	0.933198
0.335796	0.935223
0.339628	0.935223
0.339628	0.937247
0.342912	0.937247
0.342912	0.939271
0.345101	0.939271
0.345101	0.941296
0.345375	0.941296
0.345375	0.94332
0.360701	0.94332
0.360701	0.945344
0.375205	0.945344
0.375205	0.947368
0.379037	0.947368
0.379037	0.949393
0.382868	0.949393
0.382868	0.951417
0.388889	0.951417
0.388889	0.953441
0.390531	0.953441
0.390531	0.955466
0.401752	0.955466
0.401752	0.95749
0.407499	0.95749
0.407499	0.959514
0.420635	0.959514
0.420635	0.961538
0.426929	0.961538
0.426929	0.963563
0.431034	0.963563
0.431034	0.967611
0.434045	0.967611
0.434045	0.969636
0.449644	0.969636
0.449644	0.97166
0.463328	0.97166
0.463328	0.973684
0.465791	0.973684
0.465791	0.975709
0.507115	0.975709
0.507115	0.977733
0.519978	0.977733
0.519978	0.979757
0.528188	0.979757
0.528188	0.981781
0.613027	0.981781
0.613027	0.983806
0.651615	0.983806
0.651615	0.98583
0.680624	0.98583
0.680624	0.987854
0.729885	0.987854
0.729885	0.989879
0.73399	0.989879
0.73399	0.991903
0.764094	0.991903
0.764094	0.993927
0.795019	0.993927
0.795019	0.995951
0.895457	0.995951
0.895457	0.997976
0.907225	0.997976
0.907225	1
1	1

## Sheet: valve_a5c_auc
fpr	tpr
0	0
0.000273673	0
0.00109469	0
0.00109469	0.00404858
0.00136836	0.00404858
0.00136836	0.00607287
0.00164204	0.00607287
0.00164204	0.0161943
0.00191571	0.0161943
0.00191571	0.0202429
0.00218938	0.0202429
0.00218938	0.0222672
0.00273673	0.0222672
0.00273673	0.0242915
0.0030104	0.0242915
0.0030104	0.0283401
0.00410509	0.0283401
0.00410509	0.0384615
0.00437876	0.0384615
0.00437876	0.0425101
0.00465244	0.0425101
0.00465244	0.0566802
0.00519978	0.0566802
0.00519978	0.0587045
0.0060208	0.0587045
0.0060208	0.0647773
0.00656814	0.0647773
0.00656814	0.0688259
0.00711549	0.0688259
0.00711549	0.0708502
0.00738916	0.0708502
0.00738916	0.0728745
0.00848385	0.0728745
0.00848385	0.0748988
0.00875753	0.0748988
0.00875753	0.0769231
0.00930487	0.0769231
0.00930487	0.0789474
0.00957854	0.0789474
0.00957854	0.0870445
0.00985222	0.0870445
0.00985222	0.0910931
0.0101259	0.0910931
0.0101259	0.0951417
0.0106732	0.0951417
0.0106732	0.0991903
0.0112206	0.0991903
0.0112206	0.101215
0.0123153	0.101215
0.0123153	0.105263
0.0125889	0.105263
0.0125889	0.109312
0.01341	0.109312
0.01341	0.117409
0.0136836	0.117409
0.0136836	0.125506
0.0139573	0.125506
0.0139573	0.131579
0.014231	0.131579
0.014231	0.133603
0.0145047	0.133603
0.0145047	0.135628
0.0147783	0.135628
0.0147783	0.143725
0.015052	0.143725
0.015052	0.145749
0.0153257	0.145749
0.0153257	0.147773
0.0155993	0.147773
0.0155993	0.149798
0.0161467	0.149798
0.0161467	0.153846
0.0164204	0.153846
0.0164204	0.15587
0.016694	0.15587
0.016694	0.161943
0.0169677	0.161943
0.0169677	0.172065
0.0172414	0.172065
0.0172414	0.174089
0.0175151	0.174089
0.0175151	0.176113
0.0177887	0.176113
0.0177887	0.184211
0.0180624	0.184211
0.0180624	0.186235
0.0183361	0.186235
0.0183361	0.188259
0.0188834	0.188259
0.0188834	0.192308
0.0191571	0.192308
0.0191571	0.194332
0.0202518	0.194332
0.0202518	0.198381
0.0205255	0.198381
0.0205255	0.202429
0.0207991	0.202429
0.0207991	0.208502
0.0210728	0.208502
0.0210728	0.214575
0.0213465	0.214575
0.0213465	0.218623
0.0218938	0.218623
0.0218938	0.222672
0.0229885	0.222672
0.0229885	0.224696
0.0240832	0.224696
0.0240832	0.226721
0.0251779	0.226721
0.0251779	0.230769
0.0257252	0.230769
0.0257252	0.234818
0.0268199	0.234818
0.0268199	0.238866
0.0276409	0.238866
0.0276409	0.244939
0.0290093	0.244939
0.0290093	0.253036
0.0298303	0.253036
0.0298303	0.259109
0.030104	0.259109
0.030104	0.261134
0.0303777	0.261134
0.0303777	0.263158
0.030925	0.263158
0.030925	0.265182
0.0311987	0.265182
0.0311987	0.267206
0.0314724	0.267206
0.0314724	0.271255
0.0320197	0.271255
0.0320197	0.275304
0.0322934	0.275304
0.0322934	0.277328
0.032567	0.277328
0.032567	0.281377
0.0347564	0.281377
0.0347564	0.283401
0.0350301	0.283401
0.0350301	0.287449
0.0358511	0.287449
0.0358511	0.289474
0.0366721	0.289474
0.0366721	0.295547
0.0377668	0.295547
0.0377668	0.297571
0.0383142	0.297571
0.0383142	0.299595
0.0394089	0.299595
0.0394089	0.307692
0.0396825	0.307692
0.0396825	0.313765
0.0402299	0.313765
0.0402299	0.317814
0.0413246	0.317814
0.0413246	0.319838
0.0415982	0.319838
0.0415982	0.321862
0.0418719	0.321862
0.0418719	0.325911
0.0421456	0.325911
0.0421456	0.327935
0.0446086	0.327935
0.0446086	0.32996
0.0454297	0.32996
0.0454297	0.336032
0.0478927	0.336032
0.0478927	0.338057
0.0481664	0.338057
0.0481664	0.34413
0.0489874	0.34413
0.0489874	0.346154
0.0509031	0.346154
0.0509031	0.350202
0.0511768	0.350202
0.0511768	0.362348
0.0530925	0.362348
0.0530925	0.366397
0.0541872	0.366397
0.0541872	0.368421
0.0552819	0.368421
0.0552819	0.37247
0.0569239	0.37247
0.0569239	0.374494
0.0574713	0.374494
0.0574713	0.376518
0.0588396	0.376518
0.0588396	0.378543
0.0599343	0.378543
0.0599343	0.380567
0.061029	0.380567
0.061029	0.384615
0.06185	0.384615
0.06185	0.38664
0.0623974	0.38664
0.0623974	0.388664
0.062671	0.388664
0.062671	0.390688
0.0632184	0.390688
0.0632184	0.396761
0.0640394	0.396761
0.0640394	0.398785
0.0648604	0.398785
0.0648604	0.402834
0.0654078	0.402834
0.0654078	0.404858
0.0659551	0.404858
0.0659551	0.406883
0.0678708	0.406883
0.0678708	0.408907
0.0703339	0.408907
0.0703339	0.410931
0.0711549	0.410931
0.0711549	0.417004
0.0714286	0.417004
0.0714286	0.419028
0.0717022	0.419028
0.0717022	0.421053
0.0722496	0.421053
0.0722496	0.423077
0.0727969	0.423077
0.0727969	0.425101
0.073618	0.425101
0.073618	0.427126
0.0747126	0.427126
0.0747126	0.42915
0.0749863	0.42915
0.0749863	0.431174
0.07526	0.431174
0.07526	0.433198
0.0755337	0.433198
0.0755337	0.435223
0.0771757	0.435223
0.0771757	0.437247
0.0774494	0.437247
0.0774494	0.441296
0.0793651	0.441296
0.0793651	0.449393
0.0796388	0.449393
0.0796388	0.451417
0.0807334	0.451417
0.0807334	0.455466
0.0810071	0.455466
0.0810071	0.461538
0.0812808	0.461538
0.0812808	0.463563
0.0826492	0.463563
0.0826492	0.465587
0.0840175	0.465587
0.0840175	0.467611
0.0845649	0.467611
0.0845649	0.469636
0.0870279	0.469636
0.0870279	0.473684
0.0875753	0.473684
0.0875753	0.481781
0.0881226	0.481781
0.0881226	0.483806
0.089491	0.483806
0.089491	0.48583
0.0916804	0.48583
0.0916804	0.487854
0.0925014	0.487854
0.0925014	0.491903
0.0933224	0.491903
0.0933224	0.493927
0.0935961	0.493927
0.0935961	0.495951
0.0938697	0.495951
0.0938697	0.497976
0.0949644	0.497976
0.0949644	0.502024
0.0952381	0.502024
0.0952381	0.504049
0.0960591	0.504049
0.0960591	0.508097
0.0971538	0.508097
0.0971538	0.510121
0.0987958	0.510121
0.0987958	0.512146
0.0993432	0.512146
0.0993432	0.51417
0.0998905	0.51417
0.0998905	0.516194
0.100164	0.516194
0.100164	0.518219
0.102901	0.518219
0.102901	0.520243
0.103448	0.520243
0.103448	0.522267
0.103722	0.522267
0.103722	0.524291
0.103996	0.524291
0.103996	0.52834
0.108648	0.52834
0.108648	0.532389
0.109195	0.532389
0.109195	0.534413
0.109469	0.534413
0.109469	0.536437
0.109743	0.536437
0.109743	0.538462
0.110564	0.538462
0.110564	0.540486
0.1133	0.540486
0.1133	0.546559
0.113574	0.546559
0.113574	0.548583
0.114122	0.548583
0.114122	0.550607
0.115216	0.550607
0.115216	0.552632
0.116037	0.552632
0.116037	0.554656
0.117132	0.554656
0.117132	0.55668
0.117406	0.55668
0.117406	0.558704
0.117953	0.558704
0.117953	0.560729
0.119869	0.560729
0.119869	0.562753
0.122332	0.562753
0.122332	0.564777
0.1237	0.564777
0.1237	0.568826
0.124521	0.568826
0.124521	0.572874
0.126984	0.572874
0.126984	0.576923
0.128352	0.576923
0.128352	0.578947
0.129447	0.578947
0.129447	0.580972
0.129721	0.580972
0.129721	0.582996
0.130268	0.582996
0.130268	0.58502
0.130542	0.58502
0.130542	0.587045
0.130816	0.587045
0.130816	0.589069
0.131363	0.589069
0.131363	0.591093
0.142036	0.591093
0.142036	0.593117
0.142857	0.593117
0.142857	0.597166
0.143404	0.597166
0.143404	0.59919
0.148878	0.59919
0.148878	0.601215
0.151615	0.601215
0.151615	0.603239
0.152436	0.603239
0.152436	0.607287
0.15353	0.607287
0.15353	0.609312
0.154899	0.609312
0.154899	0.611336
0.15572	0.611336
0.15572	0.61336
0.156267	0.61336
0.156267	0.615385
0.159825	0.615385
0.159825	0.619433
0.160099	0.619433
0.160099	0.621457
0.16092	0.621457
0.16092	0.623482
0.16393	0.623482
0.16393	0.625506
0.165298	0.625506
0.165298	0.62753
0.166119	0.62753
0.166119	0.629555
0.167214	0.629555
0.167214	0.631579
0.167488	0.631579
0.167488	0.633603
0.168856	0.633603
0.168856	0.637652
0.169951	0.637652
0.169951	0.6417
0.171045	0.6417
0.171045	0.643725
0.172414	0.643725
0.172414	0.645749
0.17433	0.645749
0.17433	0.649798
0.176245	0.649798
0.176245	0.651822
0.178982	0.651822
0.178982	0.65587
0.179529	0.65587
0.179529	0.657895
0.180077	0.657895
0.180077	0.659919
0.181171	0.659919
0.181171	0.661943
0.185003	0.661943
0.185003	0.663968
0.186097	0.663968
0.186097	0.665992
0.187739	0.665992
0.187739	0.668016
0.190476	0.668016
0.190476	0.67004
0.192118	0.67004
0.192118	0.672065
0.193487	0.672065
0.193487	0.676113
0.200328	0.676113
0.200328	0.678138
0.200876	0.678138
0.200876	0.682186
0.203065	0.682186
0.203065	0.684211
0.205255	0.684211
0.205255	0.688259
0.20717	0.688259
0.20717	0.692308
0.21757	0.692308
0.21757	0.694332
0.218664	0.694332
0.218664	0.696356
0.220033	0.696356
0.220033	0.700405
0.221401	0.700405
0.221401	0.702429
0.223317	0.702429
0.223317	0.704453
0.226601	0.704453
0.226601	0.706478
0.229338	0.706478
0.229338	0.710526
0.232895	0.710526
0.232895	0.712551
0.234537	0.712551
0.234537	0.714575
0.237822	0.714575
0.237822	0.716599
0.243842	0.716599
0.243842	0.718623
0.245211	0.718623
0.245211	0.720648
0.247674	0.720648
0.247674	0.722672
0.252874	0.722672
0.252874	0.724696
0.256979	0.724696
0.256979	0.726721
0.258073	0.726721
0.258073	0.728745
0.259168	0.728745
0.259168	0.730769
0.260536	0.730769
0.260536	0.732794
0.261084	0.732794
0.261084	0.734818
0.261905	0.734818
0.261905	0.736842
0.262726	0.736842
0.262726	0.738866
0.262999	0.738866
0.262999	0.740891
0.266284	0.740891
0.266284	0.742915
0.267378	0.742915
0.267378	0.744939
0.270389	0.744939
0.270389	0.746964
0.273399	0.746964
0.273399	0.748988
0.275315	0.748988
0.275315	0.753036
0.275862	0.753036
0.275862	0.755061
0.276136	0.755061
0.276136	0.757085
0.278051	0.757085
0.278051	0.759109
0.282157	0.759109
0.282157	0.761134
0.283251	0.761134
0.283251	0.763158
0.288998	0.763158
0.288998	0.765182
0.289819	0.765182
0.289819	0.767206
0.293377	0.767206
0.293377	0.769231
0.298303	0.769231
0.298303	0.771255
0.300766	0.771255
0.300766	0.773279
0.301314	0.773279
0.301314	0.775304
0.305145	0.775304
0.305145	0.777328
0.307608	0.777328
0.307608	0.779352
0.30925	0.779352
0.30925	0.781377
0.309797	0.781377
0.309797	0.783401
0.310619	0.783401
0.310619	0.785425
0.313355	0.785425
0.313355	0.787449
0.315545	0.787449
0.315545	0.789474
0.319376	0.789474
0.319376	0.791498
0.321018	0.791498
0.321018	0.793522
0.322386	0.793522
0.322386	0.795547
0.324302	0.795547
0.324302	0.797571
0.339628	0.797571
0.339628	0.799595
0.339901	0.799595
0.339901	0.801619
0.341817	0.801619
0.341817	0.803644
0.347017	0.803644
0.347017	0.805668
0.347564	0.805668
0.347564	0.807692
0.348933	0.807692
0.348933	0.809717
0.351943	0.809717
0.351943	0.811741
0.356596	0.811741
0.356596	0.813765
0.358238	0.813765
0.358238	0.815789
0.35988	0.815789
0.35988	0.817814
0.364258	0.817814
0.364258	0.819838
0.369184	0.819838
0.369184	0.821862
0.370005	0.821862
0.370005	0.823887
0.370826	0.823887
0.370826	0.825911
0.373563	0.825911
0.373563	0.827935
0.380131	0.827935
0.380131	0.82996
0.383415	0.82996
0.383415	0.831984
0.385878	0.831984
0.385878	0.834008
0.386973	0.834008
0.386973	0.836032
0.390531	0.836032
0.390531	0.840081
0.392173	0.840081
0.392173	0.842105
0.393268	0.842105
0.393268	0.84413
0.402846	0.84413
0.402846	0.846154
0.403394	0.846154
0.403394	0.848178
0.406678	0.848178
0.406678	0.850202
0.414614	0.850202
0.414614	0.854251
0.414888	0.854251
0.414888	0.856275
0.415709	0.856275
0.415709	0.8583
0.416804	0.8583
0.416804	0.860324
0.418446	0.860324
0.418446	0.862348
0.420088	0.862348
0.420088	0.864372
0.421456	0.864372
0.421456	0.866397
0.422551	0.866397
0.422551	0.868421
0.425561	0.868421
0.425561	0.870445
0.428845	0.870445
0.428845	0.87247
0.429119	0.87247
0.429119	0.874494
0.43295	0.874494
0.43295	0.876518
0.434592	0.876518
0.434592	0.878543
0.434866	0.878543
0.434866	0.880567
0.445265	0.880567
0.445265	0.882591
0.466065	0.882591
0.466065	0.884615
0.466338	0.884615
0.466338	0.88664
0.469349	0.88664
0.469349	0.888664
0.472633	0.888664
0.472633	0.890688
0.476738	0.890688
0.476738	0.892713
0.479475	0.892713
0.479475	0.894737
0.481117	0.894737
0.481117	0.898785
0.493432	0.898785
0.493432	0.90081
0.495074	0.90081
0.495074	0.902834
0.506842	0.902834
0.506842	0.904858
0.511494	0.904858
0.511494	0.906883
0.52162	0.906883
0.52162	0.908907
0.527915	0.908907
0.527915	0.910931
0.530651	0.910931
0.530651	0.912955
0.538314	0.912955
0.538314	0.91498
0.539135	0.91498
0.539135	0.917004
0.542967	0.917004
0.542967	0.919028
0.546798	0.919028
0.546798	0.921053
0.547072	0.921053
0.547072	0.923077
0.549808	0.923077
0.549808	0.925101
0.55364	0.925101
0.55364	0.927126
0.555008	0.927126
0.555008	0.92915
0.557198	0.92915
0.557198	0.931174
0.560755	0.931174
0.560755	0.933198
0.570334	0.933198
0.570334	0.935223
0.587575	0.935223
0.587575	0.937247
0.589217	0.937247
0.589217	0.939271
0.620416	0.939271
0.620416	0.941296
0.625889	0.941296
0.625889	0.94332
0.629447	0.94332
0.629447	0.945344
0.635194	0.945344
0.635194	0.947368
0.647236	0.947368
0.647236	0.949393
0.648331	0.949393
0.648331	0.951417
0.66092	0.951417
0.66092	0.953441
0.661193	0.953441
0.661193	0.955466
0.671866	0.955466
0.671866	0.95749
0.677066	0.95749
0.677066	0.959514
0.698686	0.959514
0.698686	0.961538
0.703065	0.961538
0.703065	0.963563
0.706897	0.963563
0.706897	0.965587
0.711823	0.965587
0.711823	0.967611
0.745484	0.967611
0.745484	0.969636
0.775315	0.969636
0.775315	0.97166
0.793103	0.97166
0.793103	0.975709
0.806513	0.975709
0.806513	0.977733
0.855227	0.977733
0.855227	0.979757
0.856048	0.979757
0.856048	0.981781
0.859606	0.981781
0.859606	0.983806
0.868911	0.983806
0.868911	0.98583
0.884236	0.98583
0.884236	0.987854
0.902846	0.987854
0.902846	0.989879
0.93295	0.989879
0.93295	0.991903
0.933224	0.991903
0.933224	0.993927
0.951013	0.993927
0.951013	0.995951
0.955939	0.995951
0.955939	0.997976
0.990421	0.997976
0.990421	1
1	1

## Sheet: diastolic_averaged_singleview_a
fpr	tpr
0	0
0	0.000179019
0	0.00358038
0.000549149	0.00358038
0.000549149	0.00590763
0.0010983	0.00590763
0.0010983	0.00680272
0.00164745	0.00680272
0.00164745	0.00805585
0.00164745	0.00948801
0.00164745	0.0103831
0.00604064	0.0103831
0.00604064	0.0121733
0.0104338	0.0130684
0.0104338	0.0121733
0.010983	0.0130684
0.010983	0.0137845
0.0153762	0.0137845
0.0153762	0.0150376
0.0153762	0.0164697
0.0153762	0.0177229
0.0197694	0.0177229
0.0197694	0.0180809
0.0241625	0.0180809
0.0241625	0.018797
0.0247117	0.018797
0.0247117	0.0198711
0.0291049	0.0198711
0.029654	0.0205872
0.029654	0.0198711
0.0302032	0.0205872
0.0302032	0.0207662
0.0302032	0.0221984
0.0307523	0.0221984
0.0307523	0.0225564
0.0307523	0.0239885
0.0318506	0.0239885
0.0318506	0.0243466
0.0362438	0.0243466
0.036793	0.0243466
0.036793	0.0261368
0.0373421	0.0268528
0.0373421	0.0311493
0.0373421	0.0261368
0.0417353	0.0311493
0.0417353	0.0324024
0.0417353	0.0338346
0.0417353	0.0354458
0.0422845	0.0354458
0.0422845	0.0358038
0.0422845	0.0386681
0.0422845	0.0388471
0.0433828	0.0388471
0.0433828	0.0392052
0.0433828	0.0420695
0.0433828	0.0424275
0.0444811	0.0463659
0.0444811	0.0449338
0.0444811	0.0443967
0.0444811	0.0429646
0.0444811	0.0424275
0.0450302	0.0463659
0.0450302	0.047619
0.0450302	0.0490512
0.0455794	0.0490512
0.0455794	0.0519155
0.0466776	0.0585392
0.0466776	0.0571071
0.0466776	0.056391
0.0466776	0.0603294
0.0466776	0.0546008
0.0466776	0.0531686
0.0466776	0.0519155
0.0466776	0.0549588
0.0472268	0.0680272
0.0472268	0.0674902
0.0472268	0.066058
0.0472268	0.0640888
0.0472268	0.0655209
0.0472268	0.0622986
0.0472268	0.0617615
0.0472268	0.0603294
0.0472268	0.0637308
0.0477759	0.0762621
0.0477759	0.0827068
0.0477759	0.0821697
0.0477759	0.0793054
0.0477759	0.0791264
0.0477759	0.075904
0.0477759	0.0728607
0.0477759	0.0714286
0.0477759	0.0710705
0.0477759	0.0696384
0.0477759	0.0694594
0.0477759	0.0680272
0.0477759	0.0730397
0.0488742	0.0827068
0.0488742	0.0828858
0.0494234	0.0828858
0.0494234	0.0834228
0.0499725	0.0834228
0.0499725	0.0837809
0.0505217	0.0886144
0.0505217	0.0884354
0.0505217	0.0870032
0.0505217	0.085213
0.0505217	0.0853921
0.0505217	0.0837809
0.0505217	0.0868242
0.0510708	0.10401
0.0510708	0.102578
0.0510708	0.104547
0.0510708	0.101504
0.0510708	0.106337
0.0510708	0.107769
0.0510708	0.108844
0.0510708	0.105979
0.0510708	0.100072
0.0510708	0.0905836
0.0510708	0.0961332
0.0510708	0.0959542
0.0510708	0.094522
0.0510708	0.093985
0.0510708	0.0925528
0.0510708	0.0920158
0.0510708	0.0989975
0.0510708	0.0900465
0.0510708	0.0886144
0.05162	0.126566
0.05162	0.124776
0.05162	0.123344
0.05162	0.123165
0.05162	0.118869
0.05162	0.117257
0.05162	0.110992
0.05162	0.115646
0.05162	0.112782
0.05162	0.112424
0.05162	0.127999
0.05162	0.110276
0.05162	0.108844
0.05162	0.115825
0.0521691	0.129789
0.0521691	0.129431
0.0521691	0.127999
0.0527183	0.129789
0.0527183	0.130505
0.0527183	0.133369
0.0532674	0.133369
0.0532674	0.134801
0.0532674	0.13498
0.0538166	0.143573
0.0538166	0.140709
0.0538166	0.137487
0.0538166	0.140351
0.0538166	0.135517
0.0538166	0.13498
0.0538166	0.13695
0.0582098	0.143573
0.0582098	0.144289
0.0582098	0.145721
0.0582098	0.146079
0.0582098	0.147512
0.0582098	0.14787
0.0582098	0.149302
0.062603	0.153598
0.062603	0.155209
0.062603	0.152345
0.062603	0.15503
0.062603	0.150734
0.062603	0.149302
0.062603	0.150913
0.0637013	0.155209
0.0637013	0.155567
0.0637013	0.157
0.0637013	0.157537
0.0637013	0.160401
0.0642504	0.160401
0.0642504	0.160759
0.0647996	0.160759
0.0647996	0.162012
0.0647996	0.163444
0.0647996	0.164876
0.0653487	0.172395
0.0653487	0.172216
0.0653487	0.164876
0.0653487	0.165055
0.0658979	0.177766
0.0658979	0.172395
0.0658979	0.173827
0.0658979	0.174185
0.0658979	0.175618
0.0658979	0.176155
0.0658979	0.177587
0.0658979	0.179198
0.066447	0.192982
0.066447	0.193161
0.066447	0.194594
0.066447	0.19155
0.066447	0.197279
0.066447	0.197458
0.066447	0.195847
0.066447	0.191371
0.066447	0.179198
0.066447	0.185464
0.066447	0.184032
0.066447	0.183852
0.066447	0.180988
0.066447	0.180809
0.066447	0.179377
0.066447	0.185643
0.0669962	0.200322
0.0669962	0.200859
0.0669962	0.197458
0.0675453	0.211242
0.0675453	0.200859
0.0675453	0.202291
0.0675453	0.202828
0.0675453	0.204261
0.0675453	0.205156
0.0675453	0.209452
0.0675453	0.20981
0.0680945	0.212137
0.0680945	0.215002
0.0680945	0.211242
0.0686436	0.215002
0.0686436	0.215181
0.0686436	0.216613
0.0686436	0.216792
0.0686436	0.219656
0.0686436	0.220193
0.0691928	0.220193
0.0691928	0.220551
0.0691928	0.221984
0.0691928	0.223058
0.0697419	0.229323
0.0697419	0.225027
0.0697419	0.223058
0.0697419	0.223416
0.0697419	0.224848
0.0708402	0.232725
0.0708402	0.229323
0.0708402	0.229502
0.0708402	0.230934
0.0708402	0.231113
0.0708402	0.232546
0.0713893	0.235768
0.0713893	0.235589
0.0713893	0.232725
0.0719385	0.248299
0.0719385	0.24812
0.0719385	0.245256
0.0719385	0.243645
0.0719385	0.243108
0.0719385	0.241676
0.0719385	0.245077
0.0719385	0.240064
0.0719385	0.239706
0.0719385	0.238274
0.0719385	0.237558
0.0719385	0.236126
0.0719385	0.235768
0.0719385	0.241497
0.0724876	0.248299
0.0724876	0.249015
0.0724876	0.250448
0.0730368	0.259398
0.0730368	0.264411
0.0730368	0.261368
0.0730368	0.259757
0.0730368	0.257966
0.0730368	0.264232
0.0730368	0.255818
0.0730368	0.25725
0.0730368	0.250448
0.0730368	0.253312
0.0730368	0.261189
0.0730368	0.253849
0.0730368	0.255281
0.0735859	0.264411
0.0735859	0.26459
0.0735859	0.266022
0.0779791	0.266022
0.0779791	0.26638
0.0779791	0.272109
0.0785283	0.272109
0.0785283	0.273541
0.0790774	0.278912
0.0790774	0.276047
0.0790774	0.273541
0.0790774	0.27372
0.0790774	0.280165
0.0790774	0.275152
0.0796266	0.288758
0.0796266	0.288937
0.0796266	0.290548
0.0796266	0.290369
0.0796266	0.286609
0.0796266	0.287325
0.0796266	0.283387
0.0796266	0.281955
0.0796266	0.281597
0.0796266	0.280165
0.0796266	0.283745
0.0801757	0.290548
0.0801757	0.29198
0.0801757	0.293054
0.0801757	0.294486
0.0801757	0.294844
0.0801757	0.296276
0.0801757	0.297172
0.0801757	0.301468
0.0807249	0.304869
0.0807249	0.30469
0.0807249	0.301468
0.0807249	0.301826
0.081274	0.304869
0.0856672	0.304869
0.0856672	0.309166
0.0862164	0.309166
0.0862164	0.310598
0.0862164	0.310777
0.0867655	0.313104
0.0867655	0.310777
0.0867655	0.311314
0.0867655	0.312746
0.0873147	0.328679
0.0873147	0.328858
0.0873147	0.330648
0.0873147	0.325456
0.0873147	0.33029
0.0873147	0.32116
0.0873147	0.325815
0.0873147	0.318117
0.0873147	0.31758
0.0873147	0.314715
0.0873147	0.314536
0.0873147	0.313104
0.0873147	0.320981
0.0878638	0.356606
0.0878638	0.355174
0.0878638	0.354637
0.0878638	0.353204
0.0878638	0.352667
0.0878638	0.349803
0.0878638	0.349445
0.0878638	0.348013
0.0878638	0.347655
0.0878638	0.344791
0.0878638	0.341568
0.0878638	0.34121
0.0878638	0.338346
0.0878638	0.337093
0.0878638	0.334228
0.0878638	0.333691
0.0878638	0.332259
0.0878638	0.33208
0.0878638	0.330648
0.0878638	0.344433
0.088413	0.36502
0.088413	0.364125
0.088413	0.362692
0.088413	0.361797
0.088413	0.359649
0.088413	0.356785
0.088413	0.356606
0.088413	0.360365
0.0889621	0.36502
0.0889621	0.365199
0.0889621	0.368063
0.0889621	0.368421
0.0889621	0.372718
0.0889621	0.373971
0.0895113	0.378804
0.0895113	0.376656
0.0895113	0.378088
0.0895113	0.374329
0.0895113	0.373971
0.0895113	0.375761
0.0900604	0.378804
0.0900604	0.378983
0.0900604	0.380415
0.0900604	0.380594
0.0900604	0.382026
0.0900604	0.382206
0.0906096	0.382206
0.0906096	0.382385
0.0906096	0.383817
0.0906096	0.384175
0.0911587	0.386144
0.0911587	0.385786
0.0911587	0.384175
0.0911587	0.384354
0.0917079	0.386144
0.096101	0.386144
0.0977485	0.386144
0.0977485	0.386323
0.0977485	0.387755
0.0977485	0.388113
0.0982976	0.395095
0.0982976	0.392947
0.0982976	0.392589
0.0982976	0.394379
0.0982976	0.390977
0.0982976	0.388113
0.0982976	0.391156
0.0988468	0.395095
0.0988468	0.395274
0.0993959	0.395274
0.103789	0.401003
0.103789	0.395274
0.103789	0.396706
0.103789	0.397064
0.103789	0.398496
0.103789	0.399212
0.103789	0.400644
0.103789	0.403867
0.104338	0.405299
0.104338	0.4087
0.104338	0.408342
0.104338	0.403867
0.104338	0.405478
0.105437	0.4087
0.105437	0.408879
0.106535	0.408879
0.106535	0.410311
0.106535	0.410849
0.106535	0.412281
0.110928	0.41425
0.110928	0.412281
0.110928	0.412639
0.110928	0.414071
0.110928	0.418546
0.115321	0.424991
0.115321	0.423559
0.115321	0.42338
0.115321	0.421948
0.115321	0.425349
0.115321	0.420158
0.115321	0.419979
0.115321	0.418546
0.115321	0.42159
0.11587	0.425528
0.11587	0.428392
0.11587	0.425349
0.11642	0.436806
0.11642	0.4343
0.11642	0.438417
0.11642	0.438238
0.11642	0.434121
0.11642	0.435732
0.11642	0.431973
0.11642	0.432689
0.11642	0.430541
0.11642	0.429825
0.11642	0.428392
0.116969	0.438417
0.116969	0.43985
0.117518	0.43985
0.117518	0.440029
0.117518	0.441461
0.117518	0.442356
0.117518	0.443788
0.118067	0.449696
0.118067	0.448622
0.118067	0.447189
0.118067	0.443788
0.118067	0.444146
0.118067	0.44701
0.118616	0.449696
0.118616	0.450591
0.127403	0.450591
0.127952	0.450591
0.127952	0.45077
0.128501	0.455782
0.128501	0.452739
0.128501	0.452918
0.128501	0.45077
0.128501	0.451307
0.129599	0.466523
0.129599	0.464912
0.129599	0.46348
0.129599	0.463122
0.129599	0.46169
0.129599	0.465091
0.129599	0.4599
0.129599	0.459363
0.129599	0.457931
0.129599	0.457214
0.129599	0.461332
0.129599	0.455782
0.130148	0.467956
0.130148	0.468314
0.130148	0.466523
0.131247	0.468314
0.131247	0.46903
0.131796	0.482635
0.131796	0.46903
0.131796	0.474758
0.131796	0.475295
0.131796	0.47816
0.131796	0.478339
0.131796	0.482993
0.132345	0.486037
0.132345	0.484962
0.132345	0.48353
0.132345	0.482993
0.132894	0.486037
0.132894	0.486574
0.132894	0.488006
0.132894	0.489259
0.133443	0.489259
0.133443	0.490691
0.133443	0.491407
0.133443	0.492839
0.133443	0.493197
0.133443	0.494629
0.13564	0.496957
0.13564	0.496241
0.13564	0.494629
0.13564	0.494808
0.136189	0.496957
0.136189	0.497136
0.140582	0.497136
0.140582	0.498031
0.140582	0.499463
0.140582	0.499821
0.140582	0.502685
0.140582	0.502864
0.140582	0.504296
0.140582	0.504475
0.140582	0.505908
0.141131	0.507698
0.141131	0.507519
0.141131	0.505908
0.141131	0.506087
0.14168	0.507698
0.14168	0.50913
0.14223	0.50913
0.14223	0.509488
0.14223	0.51092
0.14223	0.511099
0.142779	0.517365
0.142779	0.514142
0.142779	0.514501
0.142779	0.511099
0.142779	0.511278
0.143328	0.517365
0.143328	0.517723
0.143328	0.519155
0.143328	0.519692
0.144426	0.522735
0.144426	0.519692
0.144426	0.520945
0.144426	0.522377
0.144975	0.522914
0.144975	0.525779
0.144975	0.522735
0.145524	0.527569
0.145524	0.528106
0.145524	0.525779
0.145524	0.526137
0.146074	0.528106
0.146074	0.529538
0.146074	0.530075
0.146623	0.530075
0.146623	0.530254
0.151016	0.530254
0.151016	0.531686
0.151016	0.531865
0.152114	0.546545
0.152114	0.546187
0.152114	0.544755
0.152114	0.54386
0.152114	0.538131
0.152114	0.537952
0.152114	0.53473
0.152114	0.536162
0.152114	0.534551
0.152114	0.533119
0.152114	0.531865
0.152114	0.53652
0.152663	0.546545
0.152663	0.546724
0.153213	0.549767
0.153213	0.548872
0.153213	0.551199
0.153213	0.546724
0.153213	0.54744
0.153762	0.552632
0.153762	0.551199
0.154311	0.552632
0.154311	0.55299
0.15486	0.55299
0.15486	0.553169
0.155409	0.558539
0.155409	0.557107
0.155409	0.556749
0.155409	0.559792
0.155409	0.554601
0.155409	0.553169
0.155409	0.555317
0.155958	0.565163
0.155958	0.564268
0.155958	0.561224
0.155958	0.559792
0.155958	0.561404
0.156507	0.565342
0.156507	0.566774
0.156507	0.566953
0.156507	0.565163
0.160901	0.566953
0.160901	0.567132
0.160901	0.571429
0.16145	0.571787
0.16145	0.571429
0.161999	0.571966
0.161999	0.571787
0.162548	0.571966
0.162548	0.572145
0.163097	0.572145
0.163097	0.572324
0.163097	0.573756
0.163097	0.573935
0.163097	0.575367
0.16749	0.575367
0.16749	0.576799
0.16749	0.576978
0.16749	0.57841
0.16749	0.578589
0.16804	0.581633
0.16804	0.580201
0.16804	0.578589
0.16804	0.580021
0.168589	0.581633
0.168589	0.581991
0.169138	0.581991
0.169138	0.582886
0.169687	0.588256
0.169687	0.582886
0.169687	0.58575
0.169687	0.585929
0.169687	0.587361
0.17408	0.592195
0.17408	0.5913
0.17408	0.588256
0.17408	0.588435
0.174629	0.592195
0.174629	0.593627
0.174629	0.594164
0.175178	0.594164
0.175178	0.594343
0.175178	0.597207
0.175178	0.597744
0.175728	0.597744
0.175728	0.597923
0.176277	0.599893
0.176277	0.605263
0.176277	0.604726
0.176277	0.603294
0.176277	0.603115
0.176277	0.597923
0.176277	0.601504
0.176277	0.600072
0.176277	0.59846
0.176277	0.601683
0.176826	0.605621
0.176826	0.605263
0.178473	0.615288
0.178473	0.612424
0.178473	0.617078
0.178473	0.617257
0.178473	0.612245
0.178473	0.615646
0.178473	0.610455
0.178473	0.609023
0.178473	0.608665
0.178473	0.6058
0.178473	0.605621
0.178473	0.610813
0.179023	0.617257
0.179023	0.61869
0.179023	0.619585
0.179023	0.621017
0.179023	0.621196
0.183416	0.621375
0.183416	0.621196
0.183965	0.621375
0.183965	0.622449
0.183965	0.623881
0.183965	0.624597
0.183965	0.626029
0.188358	0.626029
0.188907	0.626029
0.188907	0.626566
0.190005	0.626566
0.190005	0.626745
0.190555	0.628178
0.190555	0.626745
0.191653	0.628536
0.191653	0.629968
0.191653	0.628178
0.192751	0.629968
0.192751	0.630147
0.19385	0.630147
0.19385	0.631579
0.194399	0.631579
0.194399	0.633011
0.194399	0.633369
0.194948	0.633369
0.194948	0.633548
0.194948	0.63498
0.195497	0.639098
0.195497	0.642141
0.195497	0.640709
0.195497	0.64053
0.195497	0.635338
0.195497	0.63498
0.195497	0.638203
0.196595	0.642141
0.196595	0.643573
0.200988	0.643573
0.200988	0.643931
0.200988	0.645363
0.202636	0.646796
0.202636	0.645363
0.203185	0.646975
0.203185	0.649839
0.203185	0.646796
0.203734	0.651987
0.203734	0.651808
0.203734	0.650376
0.203734	0.649839
0.204283	0.651987
0.204283	0.652345
0.204833	0.652345
0.204833	0.652703
0.204833	0.654135
0.204833	0.654493
0.205382	0.654493
0.205382	0.65503
0.209775	0.65503
0.209775	0.655209
0.209775	0.656642
0.209775	0.658074
0.210324	0.658432
0.210324	0.658074
0.210873	0.658432
0.210873	0.658611
0.210873	0.660043
0.210873	0.660222
0.210873	0.661654
0.211422	0.661654
0.211422	0.662012
0.211971	0.662012
0.211971	0.662549
0.212521	0.662549
0.212521	0.663981
0.213619	0.667383
0.213619	0.667204
0.213619	0.664339
0.213619	0.663981
0.214717	0.667383
0.214717	0.667741
0.215266	0.667741
0.215266	0.66792
0.215815	0.66792
0.215815	0.668099
0.215815	0.669531
0.216365	0.669531
0.216365	0.669889
0.220758	0.671321
0.220758	0.6715
0.220758	0.669889
0.221856	0.6715
0.221856	0.671679
0.222954	0.671679
0.222954	0.672216
0.223504	0.672216
0.223504	0.672753
0.224053	0.672753
0.224053	0.674185
0.224602	0.675439
0.224602	0.674185
0.228995	0.677229
0.228995	0.678661
0.228995	0.675439
0.228995	0.676871
0.228995	0.67884
0.229544	0.67884
0.233937	0.67884
0.233937	0.680272
0.233937	0.680988
0.234487	0.680988
0.23888	0.680988
0.23888	0.681167
0.239429	0.681167
0.239429	0.681346
0.239978	0.681346
0.239978	0.68242
0.240527	0.68242
0.240527	0.682599
0.241076	0.684032
0.241076	0.682599
0.242175	0.684032
0.242175	0.684211
0.242175	0.685643
0.242175	0.686001
0.242175	0.687433
0.242175	0.687791
0.242175	0.689223
0.242175	0.68976
0.242724	0.68976
0.242724	0.689939
0.24547	0.689939
0.24547	0.690476
0.246568	0.691013
0.246568	0.690476
0.247117	0.691013
0.247117	0.691192
0.248764	0.691192
0.248764	0.691908
0.248764	0.69334
0.248764	0.693699
0.253158	0.693699
0.253158	0.695847
0.253707	0.695847
0.253707	0.696205
0.253707	0.697637
0.2581	0.699606
0.2581	0.697637
0.2581	0.699069
0.258649	0.699606
0.258649	0.700143
0.259198	0.700143
0.259198	0.700501
0.259747	0.700501
0.259747	0.70068
0.260297	0.704619
0.260297	0.70068
0.260297	0.701754
0.261395	0.707483
0.261395	0.708915
0.261395	0.704619
0.261395	0.706051
0.265788	0.708915
0.266337	0.709094
0.266337	0.708915
0.27073	0.709094
0.27073	0.710526
0.27073	0.711063
0.27128	0.711063
0.27128	0.711242
0.271829	0.711242
0.271829	0.7116
0.271829	0.713033
0.272378	0.713033
0.272378	0.714465
0.272378	0.714644
0.272927	0.714644
0.272927	0.715718
0.27732	0.71715
0.27732	0.715718
0.277869	0.71715
0.277869	0.717508
0.278418	0.717508
0.278418	0.718224
0.278968	0.718224
0.278968	0.718403
0.279517	0.718403
0.279517	0.718582
0.280066	0.718582
0.280066	0.719477
0.281164	0.722879
0.281164	0.7227
0.281164	0.721088
0.281164	0.719656
0.281164	0.719477
0.281164	0.721267
0.281713	0.722879
0.281713	0.723416
0.282262	0.723416
0.282262	0.724848
0.282262	0.725027
0.283361	0.725027
0.287754	0.725027
0.287754	0.725206
0.288852	0.725206
0.288852	0.725385
0.2905	0.726996
0.2905	0.725385
0.2905	0.726817
0.291049	0.726996
0.291049	0.727175
0.291049	0.728607
0.291049	0.728786
0.291598	0.729144
0.291598	0.728786
0.295991	0.729323
0.295991	0.730755
0.295991	0.729144
0.295991	0.731293
0.29654	0.731472
0.29654	0.731293
0.29709	0.733262
0.29709	0.734157
0.29709	0.731472
0.29709	0.73183
0.297639	0.734157
0.297639	0.734515
0.298737	0.734515
0.298737	0.734873
0.299286	0.734873
0.299286	0.736305
0.299286	0.736484
0.300384	0.736484
0.300384	0.737916
0.302032	0.737916
0.302032	0.738095
0.306425	0.738095
0.306425	0.738453
0.306974	0.738632
0.306974	0.738453
0.307523	0.738632
0.307523	0.73899
0.308072	0.73899
0.312466	0.73899
0.312466	0.739169
0.313015	0.739169
0.313015	0.739348
0.313564	0.739348
0.313564	0.739527
0.314113	0.739527
0.314113	0.74096
0.315211	0.743108
0.315211	0.742929
0.315211	0.741497
0.315211	0.74096
0.319605	0.743108
0.319605	0.743287
0.320154	0.743287
0.320154	0.743466
0.320703	0.743466
0.320703	0.743645
0.321252	0.743645
0.321252	0.744182
0.321801	0.744182
0.321801	0.744719
0.321801	0.746151
0.323449	0.746688
0.323449	0.746151
0.323998	0.746688
0.323998	0.74812
0.323998	0.748299
0.324547	0.748299
0.324547	0.751164
0.326194	0.751164
0.326194	0.751701
0.326194	0.754565
0.326194	0.75546
0.326744	0.75546
0.326744	0.755818
0.327293	0.758145
0.327293	0.755818
0.327293	0.75725
0.327842	0.758145
0.327842	0.758324
0.328391	0.758324
0.328391	0.758503
0.32894	0.758503
0.32894	0.758861
0.330038	0.758861
0.330038	0.75904
0.331686	0.75904
0.331686	0.759219
0.332235	0.760294
0.332235	0.759219
0.332784	0.760294
0.332784	0.760473
0.334432	0.760473
0.334432	0.762263
0.334981	0.762263
0.339374	0.762263
0.339374	0.762442
0.339923	0.762442
0.339923	0.763874
0.340472	0.764411
0.340472	0.763874
0.341021	0.766201
0.341021	0.765843
0.341021	0.764411
0.341571	0.766201
0.341571	0.76638
0.341571	0.767812
0.34212	0.767812
0.34212	0.767991
0.342669	0.767991
0.342669	0.76817
0.343218	0.76817
0.343218	0.769603
0.343218	0.770319
0.343767	0.770677
0.343767	0.770319
0.34816	0.770677
0.34816	0.770856
0.349259	0.770856
0.349259	0.771393
0.351455	0.771393
0.351455	0.771572
0.351455	0.773004
0.351455	0.773362
0.352004	0.773362
0.352004	0.774257
0.352554	0.774257
0.352554	0.774436
0.353103	0.777479
0.353103	0.776047
0.353103	0.778195
0.353103	0.774436
0.353103	0.775868
0.35475	0.778195
0.35475	0.778554
0.355299	0.778554
0.355299	0.77927
0.355848	0.77927
0.355848	0.779628
0.355848	0.78106
0.355848	0.781239
0.356947	0.781239
0.356947	0.782313
0.357496	0.782313
0.357496	0.783029
0.359143	0.783387
0.359143	0.783029
0.359692	0.783387
0.359692	0.783566
0.359692	0.784998
0.359692	0.785177
0.360791	0.785177
0.360791	0.786251
0.36134	0.786251
0.36134	0.787146
0.361889	0.787146
0.361889	0.787683
0.362438	0.787683
0.362438	0.789116
0.362987	0.789832
0.362987	0.789116
0.364086	0.789832
0.364086	0.790011
0.364086	0.791443
0.364086	0.79198
0.364635	0.79198
0.364635	0.792517
0.365184	0.792517
0.365184	0.793949
0.36793	0.793949
0.36793	0.794486
0.372323	0.794486
0.372872	0.795202
0.372872	0.794486
0.373421	0.795202
0.373421	0.795918
0.373421	0.797351
0.373421	0.797888
0.374519	0.797888
0.374519	0.799678
0.375618	0.799678
0.375618	0.799857
0.375618	0.801289
0.376167	0.801289
0.376167	0.801468
0.376716	0.801647
0.376716	0.801468
0.377814	0.802005
0.377814	0.801647
0.378364	0.802005
0.378364	0.802184
0.379462	0.802184
0.379462	0.802542
0.379462	0.803974
0.379462	0.804511
0.38056	0.804511
0.38056	0.80469
0.381109	0.80469
0.381109	0.805585
0.381109	0.807018
0.381109	0.807913
0.381658	0.808629
0.381658	0.807913
0.383306	0.808629
0.383306	0.809345
0.383855	0.809345
0.383855	0.809524
0.384404	0.809524
0.384404	0.809882
0.385502	0.809882
0.385502	0.81024
0.385502	0.813104
0.386052	0.813104
0.386052	0.813462
0.38715	0.814715
0.38715	0.813462
0.387699	0.815431
0.387699	0.814715
0.388248	0.815431
0.388248	0.81561
0.388797	0.81561
0.388797	0.815968
0.393191	0.815968
0.39374	0.815968
0.39374	0.816327
0.398133	0.816327
0.398133	0.817222
0.398682	0.817222
0.403075	0.817222
0.403075	0.817401
0.403624	0.818833
0.403624	0.817401
0.404174	0.818833
0.404174	0.819191
0.404174	0.820623
0.404723	0.820623
0.404723	0.820802
0.405272	0.820802
0.405272	0.821339
0.405821	0.821339
0.405821	0.822055
0.40637	0.822055
0.40637	0.822413
0.406919	0.822413
0.406919	0.82295
0.411312	0.824561
0.411312	0.824382
0.411312	0.82295
0.411862	0.824561
0.411862	0.825456
0.412411	0.825456
0.412411	0.825815
0.41296	0.825815
0.41296	0.825994
0.414058	0.825994
0.414058	0.826352
0.414607	0.826352
0.414607	0.82671
0.415157	0.827426
0.415157	0.82671
0.41955	0.827426
0.421197	0.827426
0.421197	0.827605
0.421746	0.827605
0.421746	0.828142
0.421746	0.831006
0.421746	0.831185
0.422295	0.831185
0.422295	0.831722
0.422845	0.831722
0.422845	0.831901
0.423394	0.832796
0.423394	0.831901
0.424492	0.832796
0.424492	0.833154
0.425041	0.833154
0.425041	0.83387
0.426139	0.83387
0.426139	0.835303
0.427238	0.835303
0.427238	0.83584
0.427787	0.83584
0.427787	0.836914
0.428885	0.837093
0.428885	0.836914
0.429434	0.837272
0.429434	0.837093
0.429984	0.837272
0.429984	0.83763
0.429984	0.839062
0.429984	0.839241
0.434377	0.839241
0.434926	0.839241
0.434926	0.839599
0.439319	0.839599
0.439868	0.839599
0.439868	0.839957
0.440417	0.840494
0.440417	0.839957
0.444811	0.842463
0.444811	0.842284
0.444811	0.840852
0.444811	0.840494
0.445909	0.842463
0.445909	0.843
0.446458	0.843
0.446458	0.843179
0.447556	0.843179
0.447556	0.843537
0.448105	0.843537
0.448105	0.843716
0.448655	0.843716
0.448655	0.843895
0.448655	0.845328
0.453048	0.845328
0.453597	0.845686
0.453597	0.845328
0.45799	0.845686
0.45799	0.845865
0.459088	0.845865
0.459088	0.847297
0.459088	0.847655
0.460187	0.847655
0.460187	0.848013
0.460736	0.848013
0.465129	0.848013
0.465678	0.848013
0.465678	0.848908
0.466227	0.850519
0.466227	0.85034
0.466227	0.848908
0.466776	0.850519
0.466776	0.850877
0.47117	0.850877
0.471719	0.850877
0.471719	0.851056
0.472268	0.851056
0.472268	0.851235
0.472817	0.854458
0.472817	0.853025
0.472817	0.854637
0.472817	0.851414
0.472817	0.851235
0.472817	0.852846
0.473915	0.854637
0.473915	0.855174
0.474465	0.855174
0.474465	0.855353
0.478858	0.855353
0.479407	0.855353
0.479407	0.856606
0.479956	0.856606
0.479956	0.857322
0.480505	0.858754
0.480505	0.857322
0.480505	0.858933
0.481054	0.858933
0.481054	0.85947
0.482153	0.859649
0.482153	0.85947
0.482702	0.859649
0.482702	0.860007
0.4838	0.860007
0.4838	0.860186
0.484349	0.860186
0.484349	0.860544
0.484349	0.861976
0.484349	0.862334
0.485448	0.862334
0.485448	0.865199
0.485997	0.865199
0.485997	0.865378
0.487095	0.867168
0.487095	0.86681
0.487095	0.865378
0.491488	0.867168
0.491488	0.867347
0.493685	0.867347
0.493685	0.867526
0.498078	0.867526
0.498078	0.868063
0.498627	0.868063
0.498627	0.868242
0.499725	0.868242
0.499725	0.868421
0.500275	0.868421
0.500275	0.8686
0.500824	0.868779
0.500824	0.8686
0.501373	0.868779
0.501373	0.869137
0.501922	0.869137
0.501922	0.869316
0.502471	0.869316
0.502471	0.87039
0.50302	0.87039
0.50302	0.870748
0.50302	0.87218
0.50302	0.872359
0.503569	0.872359
0.503569	0.872718
0.504668	0.873076
0.504668	0.872718
0.505766	0.873076
0.505766	0.873613
0.506315	0.873613
0.506315	0.873792
0.507414	0.873792
0.507414	0.87415
0.507963	0.87415
0.507963	0.874508
0.50961	0.878088
0.50961	0.874508
0.50961	0.875045
0.50961	0.876477
0.50961	0.876656
0.510159	0.878446
0.510159	0.878088
0.510708	0.878446
0.510708	0.878804
0.511258	0.878804
0.511258	0.880236
0.511258	0.880415
0.511807	0.880415
0.511807	0.880773
0.511807	0.882206
0.512356	0.882206
0.512356	0.882564
0.512905	0.88328
0.512905	0.882564
0.513454	0.88328
0.513454	0.884712
0.513454	0.88507
0.514003	0.88507
0.514003	0.885428
0.514552	0.885428
0.514552	0.885786
0.515102	0.885786
0.515102	0.885965
0.515651	0.886144
0.515651	0.885965
0.520044	0.887755
0.520044	0.888113
0.520044	0.886144
0.520044	0.886323
0.520593	0.888113
0.520593	0.888292
0.520593	0.889724
0.521142	0.889724
0.521142	0.889903
0.521142	0.891335
0.523339	0.891335
0.523339	0.891515
0.523888	0.893126
0.523888	0.893305
0.523888	0.891515
0.523888	0.891694
0.524437	0.893305
0.524437	0.893842
0.524986	0.893842
0.524986	0.894021
0.526085	0.894021
0.526085	0.894379
0.526634	0.894379
0.526634	0.894916
0.527732	0.894916
0.527732	0.895274
0.528281	0.895274
0.528281	0.895632
0.52883	0.895632
0.52883	0.895811
0.529379	0.896348
0.529379	0.895811
0.529929	0.896706
0.529929	0.896348
0.532674	0.896706
0.532674	0.896885
0.533224	0.896885
0.533224	0.897064
0.534322	0.897064
0.534322	0.897601
0.53542	0.897601
0.53542	0.897959
0.536518	0.897959
0.536518	0.898138
0.537068	0.898138
0.537068	0.902435
0.537617	0.902793
0.537617	0.902435
0.538166	0.902793
0.538166	0.902972
0.539264	0.902972
0.539264	0.903151
0.539813	0.903151
0.539813	0.903509
0.540362	0.903509
0.540362	0.903867
0.540362	0.905299
0.540912	0.905299
0.540912	0.905657
0.541461	0.905657
0.541461	0.906731
0.54201	0.907089
0.54201	0.906731
0.543657	0.907089
0.543657	0.908521
0.544756	0.908521
0.544756	0.9087
0.545305	0.9087
0.545305	0.908879
0.545854	0.908879
0.545854	0.909416
0.546403	0.91246
0.546403	0.909416
0.546403	0.91067
0.546403	0.912102
0.548051	0.915503
0.548051	0.912639
0.548051	0.91246
0.5486	0.915503
0.5486	0.915861
0.550247	0.915861
0.550247	0.91604
0.550796	0.91604
0.550796	0.917114
0.551895	0.917472
0.551895	0.917114
0.552993	0.919083
0.552993	0.919262
0.552993	0.917472
0.552993	0.917651
0.55464	0.920874
0.55464	0.919262
0.55464	0.920695
0.559033	0.920874
0.559033	0.921232
0.559583	0.921232
0.559583	0.921411
0.560132	0.921411
0.560132	0.921769
0.56123	0.921769
0.56123	0.923201
0.56123	0.92338
0.562328	0.92338
0.562328	0.923917
0.563427	0.925528
0.563427	0.924096
0.563427	0.923917
0.565623	0.925528
0.565623	0.925707
0.566172	0.925707
0.566172	0.926244
0.566722	0.926244
0.566722	0.926423
0.56782	0.926423
0.56782	0.926602
0.569467	0.926602
0.569467	0.92696
0.569467	0.928392
0.570566	0.928571
0.570566	0.928392
0.571115	0.928571
0.571115	0.92875
0.571664	0.92875
0.571664	0.929108
0.572213	0.929108
0.572213	0.930541
0.572213	0.93072
0.572762	0.93072
0.577155	0.93072
0.577155	0.930899
0.578254	0.930899
0.578254	0.931794
0.578803	0.933584
0.578803	0.933405
0.578803	0.931794
0.578803	0.931973
0.579352	0.933584
0.579352	0.933763
0.58045	0.933763
0.58045	0.936627
0.58045	0.937522
0.580999	0.937522
0.580999	0.938059
0.582098	0.938059
0.582098	0.938238
0.582647	0.938596
0.582647	0.938238
0.583196	0.938776
0.583196	0.938596
0.584843	0.938776
0.584843	0.938955
0.58704	0.938955
0.58704	0.939134
0.587589	0.939134
0.587589	0.939313
0.588688	0.939313
0.588688	0.939671
0.589786	0.939671
0.589786	0.941103
0.591433	0.942893
0.591433	0.942714
0.591433	0.941103
0.591433	0.941282
0.591982	0.942893
0.591982	0.943072
0.592532	0.943072
0.592532	0.943251
0.592532	0.944683
0.593081	0.944683
0.593081	0.94522
0.593081	0.946652
0.594179	0.948264
0.594179	0.946652
0.594179	0.946831
0.594179	0.948622
0.595277	0.94898
0.595277	0.948622
0.599671	0.94898
0.60022	0.94898
0.60022	0.949338
0.602416	0.949338
0.602416	0.949517
0.602416	0.950949
0.602416	0.952202
0.602965	0.952202
0.602965	0.952381
0.603515	0.952381
0.603515	0.95256
0.605162	0.95256
0.605162	0.952739
0.60626	0.953455
0.60626	0.952739
0.607359	0.953455
0.607359	0.954887
0.609555	0.954887
0.609555	0.955066
0.610104	0.955066
0.610104	0.955424
0.610104	0.956856
0.610104	0.957214
0.610653	0.957214
0.610653	0.957393
0.612301	0.957573
0.612301	0.957393
0.61285	0.957931
0.61285	0.957573
0.614498	0.957931
0.618891	0.957931
0.618891	0.958468
0.619989	0.958468
0.619989	0.958647
0.621087	0.958647
0.621087	0.958826
0.621636	0.958826
0.621636	0.959363
0.623284	0.959363
0.627677	0.959363
0.627677	0.960258
0.630972	0.962227
0.630972	0.960258
0.630972	0.960795
0.631521	0.962227
0.631521	0.962406
0.632619	0.962406
0.632619	0.962585
0.633169	0.962585
0.637562	0.962585
0.637562	0.963122
0.640857	0.963122
0.640857	0.963659
0.643053	0.963659
0.643053	0.963838
0.644701	0.964017
0.644701	0.963838
0.647996	0.964017
0.647996	0.964196
0.647996	0.965628
0.648545	0.965628
0.648545	0.965807
0.649643	0.965807
0.649643	0.966165
0.650192	0.966165
0.650192	0.966344
0.654585	0.966344
0.655135	0.967777
0.655135	0.966344
0.655684	0.967956
0.655684	0.967777
0.656233	0.967956
0.656233	0.968135
0.656782	0.968135
0.656782	0.968493
0.65788	0.968493
0.65788	0.968672
0.658429	0.968672
0.658429	0.968851
0.658979	0.968851
0.658979	0.969209
0.660626	0.969746
0.660626	0.969209
0.66447	0.971178
0.66447	0.969746
0.667765	0.971178
0.667765	0.971357
0.668863	0.971357
0.668863	0.971536
0.671609	0.971536
0.671609	0.971715
0.673256	0.971715
0.673256	0.971894
0.673806	0.971894
0.673806	0.972073
0.675453	0.972073
0.675453	0.972252
0.6771	0.972252
0.6771	0.972431
0.678199	0.973147
0.678199	0.972431
0.678748	0.973147
0.678748	0.973326
0.679297	0.973326
0.679297	0.973684
0.68369	0.973684
0.68369	0.973863
0.686436	0.973863
0.686436	0.975295
0.686985	0.975295
0.686985	0.975474
0.689731	0.975474
0.689731	0.975832
0.69028	0.976011
0.69028	0.975832
0.693575	0.976011
0.693575	0.97619
0.694124	0.97619
0.694124	0.976549
0.695772	0.976549
0.695772	0.976728
0.698517	0.976728
0.698517	0.976907
0.701812	0.976907
0.701812	0.978339
0.701812	0.978876
0.706755	0.978876
0.711148	0.979234
0.711148	0.978876
0.712246	0.979234
0.716639	0.979234
0.717188	0.979234
0.717188	0.979413
0.717738	0.979413
0.722131	0.979413
0.722131	0.979592
0.723229	0.979592
0.732015	0.979592
0.732565	0.979592
0.736958	0.97995
0.736958	0.979592
0.739154	0.980129
0.739154	0.97995
0.739703	0.980129
0.744097	0.980129
0.744097	0.980308
0.744097	0.98174
0.744097	0.981919
0.746293	0.981919
0.750686	0.981919
0.751236	0.981919
0.755629	0.981919
0.758375	0.981919
0.758375	0.982098
0.762768	0.982098
0.767161	0.982098
0.76771	0.982277
0.76771	0.982098
0.769357	0.982277
0.769357	0.982456
0.771554	0.982456
0.771554	0.982635
0.772103	0.982635
0.772103	0.982993
0.773202	0.982993
0.773202	0.983172
0.7743	0.983172
0.7743	0.983351
0.778693	0.983351
0.78089	0.983351
0.785283	0.98353
0.785283	0.983351
0.789676	0.98353
0.791323	0.98353
0.791323	0.983709
0.795717	0.983709
0.795717	0.983888
0.796266	0.983888
0.796266	0.984067
0.796815	0.984067
0.796815	0.984425
0.802306	0.984425
0.802306	0.984783
0.804503	0.985141
0.804503	0.984783
0.80615	0.985141
0.80615	0.98532
0.807249	0.98532
0.807249	0.985499
0.808896	0.985499
0.813289	0.985499
0.813289	0.985678
0.816035	0.985678
0.820428	0.985678
0.821527	0.985678
0.82592	0.986216
0.82592	0.985678
0.827567	0.986395
0.827567	0.986216
0.828116	0.986395
0.828116	0.986932
0.83251	0.986932
0.833608	0.986932
0.833608	0.987111
0.835255	0.987111
0.835255	0.98729
0.835805	0.98729
0.840198	0.98729
0.840747	0.98729
0.840747	0.988722
0.840747	0.988901
0.842394	0.98908
0.842394	0.988901
0.843493	0.98908
0.843493	0.989259
0.844591	0.989259
0.844591	0.989617
0.847337	0.989617
0.85173	0.989617
0.85173	0.989975
0.852828	0.989975
0.852828	0.990154
0.854476	0.990154
0.854476	0.990512
0.855025	0.991944
0.855025	0.990512
0.855574	0.991944
0.855574	0.992123
0.856672	0.992123
0.856672	0.992302
0.860516	0.992302
0.860516	0.99266
0.861065	0.99266
0.861065	0.992839
0.865459	0.992839
0.866008	0.992839
0.866008	0.993018
0.868753	0.993376
0.868753	0.993018
0.869852	0.993376
0.869852	0.993555
0.874245	0.993555
0.874794	0.993555
0.874794	0.993734
0.875343	0.993734
0.875343	0.993913
0.878638	0.993913
0.883031	0.993913
0.884679	0.993913
0.884679	0.994271
0.885777	0.99445
0.885777	0.994271
0.89017	0.99445
0.891269	0.994808
0.891269	0.99445
0.894014	0.994808
0.894014	0.995166
0.894563	0.995166
0.894563	0.995346
0.897309	0.995346
0.897309	0.995525
0.898407	0.995525
0.898407	0.995704
0.899506	0.995704
0.899506	0.995883
0.900055	0.995883
0.900055	0.996062
0.901153	0.99642
0.901153	0.996062
0.902252	0.99642
0.902252	0.996599
0.90335	0.996599
0.90335	0.996957
0.903899	0.996957
0.908292	0.996957
0.910489	0.996957
0.910489	0.997136
0.911587	0.997136
0.911587	0.997315
0.912136	0.997315
0.912136	0.997494
0.914333	0.997673
0.914333	0.997494
0.91598	0.997673
0.91598	0.998031
0.916529	0.998031
0.916529	0.99821
0.917079	0.99821
0.921472	0.99821
0.925865	0.99821
0.925865	0.998389
0.926414	0.998389
0.926414	0.998568
0.931356	0.998747
0.931356	0.998568
0.933553	0.998747
0.933553	0.998926
0.934102	0.998926
0.938495	0.998926
0.941241	0.998926
0.941241	0.999284
0.946183	0.999284
0.950577	0.999284
0.95497	0.999284
0.95497	0.999463
0.963207	0.999463
0.963207	0.999821
0.982976	1
0.982976	0.999821
1	1

[truncated: 5 more sheets: diastolic_multiview_auc, diastolic_a2c_auc, diastolic_a4c_auc, ventricular_multiview_auc, ventricular_plax_auc]
